# Supplementary material for: Limited effects of antibiotic prophylaxis in patients with Child–Pugh class A/B cirrhosis and upper gastrointestinal bleeding
Source: PLoS One. 2020 Feb 21;15(2):e0229101. doi: 10.1371/journal.pone.0229101 (PMC7034903; doi:10.1371/journal.pone.0229101)
Supplement: S7 Table — (XLSX) [file pone.0229101.s007.xlsx]

## Sheet: S7 Table
Patient No.	Antibiotic prophylaxis	Age	Sex	Date	HCC	Blood transfused in 48 hours (u)	Ascites	Hepatic encephalopathy	Prior SBP	Etiology of cirrhosis	Platelet count (x10^3/uL)	WBC (x10^3/uL)	Hemoglobin (g/L)	INR	Na (mEq/L)	Creatinine (mg/L)	Bilirubin (mg/dL)	ALT (IU/L)	Albumin (g/dL)	Systolic blood pressure (mmHg)	Heart rate (beats/min)	Etiology of bleeding	Hospitalization (day)	ICU admission	MELD	Child-Pugh score	Treatment	Infection within 14 days	Releeding within 14 days	Mortality within 42 days
1	no	55	male	2005-09-13	yes	2	yes	no	no	HBV	239	6.6	10.9	1.1	136	1	2.7	76	3.6	119	67	peptic ulcer	26	no	11	8	APC	no	no	no
2	no	53	male	2007-07-03	yes	0	no	no	no	BC	84	8.3	15.4	0.81	145	1	0.5	70	3.8	120	80	peptic ulcer	1	no	6	5	APC	no	no	no
3	no	65	female	2012-02-10	yes	4	no	no	no	HCV	93	9.5	9.8	1.38	143.4	0.64	1.4	95	2.3	152	109	portal hypertension	4	no	11	7	EVL	no	no	no
4	no	63	female	2007-07-23	yes	0	no	no	no	HCV	48	3	10.5	1.28	140.9	0.8	1.3	59	3.1	168	70	portal hypertension	6	no	10	6	no treatment	yes	no	no
5	no	55	male	2012-01-30	no	12	yes	no	no	NBNC	123	8.3	5.3	1.32	144	1.08	1.9	27	3	109	137	portal hypertension	5	no	13	7	EIS	no	no	no
6	yes	63	male	2013-09-16	no	4	no	no	no	NBNC	74	5.8	11	1.43	138	1.03	5.8	43	3.1	158	135	portal hypertension	5	no	17	8	EVL	no	no	no
7	no	42	male	2007-03-13	no	2	no	no	no	NBNC	291	14.7	8.9	1.21	139	1.3	1.2	62	3.5	65	129	peptic ulcer	4	no	12	5	APC	no	no	no
8	no	81	female	2007-01-08	yes	5	yes	no	no	HCV	99	3.7	7.5	1.37	138.9	2.1	1.6	40	2.3	.	100	portal hypertension	4	no	19	8	EVL	no	no	no
9	no	72	male	2008-04-13	no	6	no	no	no	HCV	71	5.9	4.1	1.98	139.8	0.6	3.6	17	2.8	106	90	portal hypertension	8	no	19	9	EVL	no	no	no
10	no	72	female	2012-01-24	yes	2	no	no	no	HCV	115	9.3	9.5	1.13	134.9	1.27	0.6	30	4.31	139	118	portal hypertension	3	no	10	5	EIS	no	no	no
11	no	97	female	2014-12-08	no	2	no	no	no	NBNC	88	7.6	8.7	1.05	141	0.76	1.4	12	3.4	134	65	portal hypertension	4	no	8	6	EIS	no	no	no
12	no	55	male	2007-07-24	no	4	no	no	no	HBV	108	9.6	7.9	1.52	142.8	1	0.8	31	3.1	115	109	portal hypertension	6	no	11	6	no treatment	no	no	no
13	no	53	male	2014-12-12	no	0	no	no	no	BC	47	3.3	9.8	0.98	140	7	0.7	28	3.5	100	70	portal hypertension	1	no	20	5	EIS	no	no	no
14	no	71	male	2014-08-26	yes	4	no	no	no	BC	112	9.8	6.4	1.29	140	0.94	2.2	27	2.5	165	120	portal hypertension	5	no	12	8	no treatment	no	no	no
15	no	47	male	2007-12-06	no	0	no	no	no	NBNC	49	4.1	9.4	1.21	140.4	1	1.8	26	3.5	109	62	portal hypertension	4	no	11	6	EIS	no	no	no
16	yes	72	male	2005-05-30	yes	0	yes	yes	yes	HCV	68	5.4	10.9	1.24	131	1.3	1.5	73	2.8	119	84	peptic ulcer	8	no	13	9	APC	yes	no	no
17	no	76	male	2002-05-01	no	2	no	no	no	HCV	137	6.4	8.8	1.22	143	1.1	0.7	37	3.2	83	93	peptic ulcer	6	no	10	6	APC	no	no	no
18	yes	71	male	2007-12-17	yes	2	no	no	no	BC	163	12.3	9.2	1.23	137.2	1.1	0.9	62	2.9	91	97	portal hypertension	10	no	10	6	EVL	no	no	no
19	no	67	female	2009-03-31	no	6	no	no	no	HCV	158	8.8	8.2	1.25	140.2	0.73	1.1	25	2.9	85	79	portal hypertension	3	no	9	6	EVL	no	no	no
20	no	57	female	2012-08-27	no	0	no	no	no	NBNC	94	6.5	9.1	1.2	130.7	0.54	1.7	29	2.6	140	90	portal hypertension	6	no	10	7	EVL	no	no	no
21	no	59	male	2009-10-23	yes	6	yes	no	no	BC	164	10.9	8.6	1.2	131	1	1.8	62	2.74	83	118	portal hypertension	6	no	11	9	EIS	no	yes	no
22	no	62	male	2013-01-10	no	0	no	no	no	HCV	100	6.3	13.4	1.45	135.3	0.88	1.6	82	3.4	136	83	peptic ulcer	5	no	12	6	APC	no	no	no
23	no	52	female	2011-11-23	no	2	no	no	no	HCV	139	7.1	11.2	1.17	135.2	0.58	2	56	3.3	140	90	portal hypertension	5	no	11	7	no treatment	no	no	no
24	no	82	female	2012-10-12	yes	4	no	no	no	HCV	104	4.6	7.9	1.22	139	0.93	2	25	2.1	98	84	portal hypertension	5	no	11	8	EVL	no	no	no
25	no	50	female	2012-06-08	no	0	yes	no	no	HCV	93	9.8	10	1.39	138.8	0.65	1.6	29	4.1	118	76	peptic ulcer	8	no	12	6	EVL	no	no	no
26	no	64	female	2003-06-23	yes	.	yes	no	no	BC	45	5.5	9.8	1.21	138	1.1	6.8	62	3	75	53	portal hypertension	6	no	17	9	EVL	no	no	no
27	no	74	female	2009-04-13	yes	2	yes	no	no	HCV	96	6.2	10.7	1.7	142	0.74	1.7	44	3.1	116	145	portal hypertension	5	no	14	8	EIS	no	yes	no
28	no	55	male	2004-10-14	no	4	no	no	no	HCV	73	5.5	8.5	1.42	141	1.4	0.9	62	2.3	115	93	portal hypertension	17	no	14	7	EIS	yes	no	no
29	no	68	female	2002-04-24	no	4	yes	no	no	HCV	45	4.5	7.3	1.31	142	0.8	1.8	23	3.2	88	93	peptic ulcer	4	no	12	7	APC	no	no	no
30	no	57	male	2013-02-19	no	0	no	no	no	NBNC	51	5.2	12.2	1.15	144.4	0.83	4	29	3.5	162	126	portal hypertension	4	no	13	8	EVL	no	no	no
31	no	45	male	2005-10-21	no	0	no	no	no	HBV	85	5.8	7	1.12	142	10.9	0.6	35	3.5	.	.	peptic ulcer	4	no	21	6	no treatment	no	no	no
32	no	48	male	2004-12-14	no	0	no	no	no	HCV	53	4.6	13.9	1.13	138	0.9	1.4	200	3.9	122	102	portal hypertension	3	no	9	5	EVL	no	no	no
33	no	70	male	2004-11-25	no	2	yes	no	no	HBV	61	26.6	9.6	1.53	129	1.2	2.4	33	3	113	69	portal hypertension	9	no	16	9	no treatment	no	no	no
34	no	63	female	2007-03-01	yes	2	yes	no	no	HCV	50	4.3	7.8	1.25	138.4	0.7	1.5	39	2.6	146	94	portal hypertension	6	no	10	8	EVL	no	no	no
35	no	77	male	2010-04-10	yes	2	no	no	no	HCV	184	5.5	7	1.09	133.7	0.82	1.1	21	3.9	151	72	portal hypertension	30	no	8	5	EIS	no	no	no
36	no	47	male	2004-05-20	no	2	no	no	no	HCV	84	10.8	12	1.21	140	1.1	2.5	41	3.6	82	106	portal hypertension	5	no	13	6	EVL	no	no	no
37	no	50	male	2011-10-11	no	0	no	no	no	HCV	64	1.8	10.9	1.22	135.6	0.82	1.9	37	3	161	86	portal hypertension	5	no	11	6	EVL	no	no	no
38	no	60	male	2006-05-16	no	0	yes	no	no	NBNC	96	6.3	12.2	1.29	136	1	2.4	29	2.6	118	100	portal hypertension	11	no	13	9	EVL	yes	no	no
39	no	63	male	2006-09-16	no	0	no	no	no	HBV	117	7.6	9.2	1.19	137	1.1	2.7	48	2.6	161	95	portal hypertension	6	no	13	8	no treatment	no	no	no
40	no	69	female	2012-07-09	no	0	yes	no	no	HBV	79	14.6	13.8	1.34	134.1	0.69	2.3	60	3.4	180	49	portal hypertension	4	no	13	8	no treatment	no	no	no
41	no	65	male	2012-11-15	yes	0	no	no	no	HCV	46	7.7	12.6	1.47	132.8	0.95	2.8	44	2.7	140	106	peptic ulcer	3	no	15	8	APC	no	no	no
42	no	74	male	2013-12-25	yes	0	no	no	no	NBNC	86	6.1	0	1.09	131	0.79	1.4	47	3.3	.	.	peptic ulcer	1	no	9	6	APC	no	no	no
43	no	61	male	2005-10-10	no	0	yes	no	no	NBNC	61	7.4	9.8	1.43	142	1.1	1.6	22	2.4	52	90	portal hypertension	7	no	13	9	EVL	no	no	no
44	no	76	female	2014-07-07	no	0	yes	no	no	HCV	58	6.8	9.7	1.22	130	1.21	1.1	44	2.8	168	75	portal hypertension	4	no	11	7	EVL	no	no	no
45	no	74	male	2003-07-29	yes	0	no	no	no	HCV	103	9.1	11.4	1.23	138	1.1	1.3	39	2.7	141	117	portal hypertension	11	no	11	7	EIS	yes	no	no
46	no	51	male	2006-01-04	no	4	no	no	no	HCV	97	4.4	11.4	1.15	140	1.1	1.1	23	3.3	138	125	portal hypertension	3	no	9	6	EIS	no	no	no
47	no	68	female	2005-03-16	yes	4	yes	no	no	HCV	160	12	7.4	1.12	130	0.8	1.6	53	2.9	126	115	peptic ulcer	11	no	9	7	APC	no	no	no
48	no	71	female	2006-08-19	yes	0	yes	no	no	HBV	148	5.1	13.7	1.39	138	0.7	1.5	47	3.2	119	71	portal hypertension	3	no	12	8	APC	no	no	no
49	no	67	female	2008-01-10	no	4	no	no	no	BC	211	28.2	8.1	1.21	134.2	1.5	0.5	86	2.8	111	70	peptic ulcer	15	no	12	6	no treatment	yes	no	no
50	no	68	female	2007-02-21	no	0	no	no	no	HCV	152	7.7	10.9	1.22	135.1	0.8	1.6	58	2.1	114	121	peptic ulcer	6	no	10	7	APC	no	no	no
51	no	39	male	2003-04-12	yes	2	yes	no	no	HBV	120	12.1	9	1.23	139	0.8	1.6	93	2.9	141	91	portal hypertension	8	no	11	7	EVL	no	no	no
52	no	69	male	2008-03-24	yes	2	no	no	no	HCV	114	10.5	10.5	1.21	138	1.2	1.2	63	2.8	79	65	portal hypertension	5	no	11	6	no treatment	no	no	no
53	no	79	female	2011-07-01	no	4	yes	no	no	HCV	66	6.1	8.1	1.45	135.9	1.41	0.8	55	3.3	117	114	portal hypertension	7	no	14	7	APC	no	no	no
54	no	44	male	2014-01-13	no	0	no	no	no	NBNC	93	8.5	14	1.2	140	0.76	2.6	47	4.4	143	123	portal hypertension	3	no	12	6	no treatment	no	no	no
55	no	58	male	2014-06-26	yes	0	no	no	yes	HBV	80	6.6	9.8	1.29	141	5.15	1.6	28	2.4	125	76	portal hypertension	5	no	24	7	EVL	no	no	no
56	no	64	female	2013-02-19	no	0	no	no	no	HCV	89	6.3	11.6	1.3	139	0.58	0.7	100	3.2	137	87	portal hypertension	9	no	9	6	no treatment	no	no	no
57	no	59	male	2011-03-23	yes	0	no	no	no	HCV	244	14.6	10	1.04	125.7	0.92	1	57	3.1	148	95	portal hypertension	4	no	7	6	no treatment	no	no	no
58	no	71	female	2003-09-12	no	4	no	no	no	HCV	111	7.1	9.1	1.07	138	1.7	4.5	34	2.9	224	102	portal hypertension	15	no	18	8	EIS	yes	no	no
59	no	41	male	2007-09-01	no	2	yes	no	no	HBV	58	6.3	9	1.59	143.8	0.6	4.8	38	2.8	128	86	portal hypertension	5	no	18	9	EVL	no	no	no
60	no	88	female	2014-03-20	no	0	yes	yes	no	HBV	155	6.8	9.4	1.16	144	1.29	0.9	26	3	136	121	portal hypertension	8	no	11	8	no treatment	no	no	no
61	no	67	male	2003-09-10	no	2	no	yes	no	HCV	59	10.9	7.9	1.25	138	4.3	1.1	153	3.5	107	85	peptic ulcer	6	no	23	7	APC	no	no	no
62	no	60	male	2013-02-27	yes	2	no	no	no	HCV	55	1.9	8.1	1.01	136.5	1.23	0.6	50	3.2	.	.	portal hypertension	3	no	9	6	APC	no	no	no
63	no	63	male	2003-06-01	no	4	no	no	no	NBNC	90	10.8	8.9	1.47	139	1.3	1.7	19	2.1	115	125	portal hypertension	7	no	15	7	EVL	no	no	no
64	no	74	male	2012-03-08	yes	2	no	no	no	HBV	37	4.5	5.7	1.06	138.1	1.5	0.6	25	3	.	.	portal hypertension	5	no	11	6	no treatment	no	no	no
65	no	67	female	2004-03-15	no	0	no	no	no	HCV	50	3.3	8.4	1.1	134	0.6	1.1	51	3.5	131	89	portal hypertension	6	no	8	6	no treatment	no	no	no
66	no	50	male	2003-01-26	yes	8	no	no	no	HBV	173	8.1	8.2	1.26	139	1.2	2	106	2.1	116	61	portal hypertension	3	no	13	8	EIS	no	yes	no
67	no	83	male	2014-12-26	no	0	no	no	no	HCV	117	15.7	10.1	1.1	136	2.02	1.6	26	3.3	82	69	portal hypertension	4	no	16	6	EIS	no	no	no
68	no	76	male	2004-05-29	no	0	no	no	no	NBNC	135	15.4	13.6	0.91	139	1.4	1.1	71	4	150	102	portal hypertension	5	no	10	5	EVL	no	no	no
69	no	68	male	2006-04-28	no	0	no	no	no	HCV	95	9.1	9.4	1.29	130	0.6	2.5	24	2.5	106	105	portal hypertension	16	no	13	8	no treatment	yes	no	no
70	no	69	male	2002-08-29	no	0	no	no	no	HCV	71	5.2	10.2	1.13	140	2.6	1	54	2.8	124	111	portal hypertension	6	no	17	6	EIS	no	no	no
71	no	72	male	2011-06-14	yes	4	no	no	no	BC	73	7.5	7.8	1.45	140.4	1.14	2	19	2.3	99	82	peptic ulcer	3	no	14	8	APC	no	no	no
72	yes	56	male	2014-03-15	no	0	no	no	no	BC	66	5.5	12.6	1.19	135	0.99	2.4	80	3.3	160	108	portal hypertension	5	no	12	7	EIS	no	no	no
73	no	39	male	2005-01-14	no	4	no	no	no	NBNC	137	6.8	12.9	1.03	136	0.7	4.6	34	3.5	151	131	portal hypertension	7	no	13	8	EVL	no	no	no
74	no	66	female	2004-01-16	no	4	yes	no	no	HBV	78	3.3	7.2	1.1	138	0.7	1.3	40	2	78	74	portal hypertension	5	no	8	8	EVL	no	no	no
75	no	75	male	2006-10-04	yes	2	yes	no	no	HCV	106	8.6	8.1	1.57	137	1.7	1.1	58	2.7	133	95	portal hypertension	22	no	17	9	EVL	no	yes	no
76	no	60	male	2003-09-21	no	7	yes	no	no	HCV	60	5.7	8.1	1.31	140	0.9	1.1	.	2.4	70	102	portal hypertension	7	no	10	9	EVL	no	no	no
77	no	61	male	2006-12-14	yes	4	yes	no	no	BC	224	13.9	6.1	1.29	137	1.1	1.5	59	2.6	130	97	portal hypertension	8	no	12	9	no treatment	no	no	no
78	no	60	male	2012-06-11	yes	2	yes	no	no	HBV	41	2.9	15.5	1.28	137.3	0.87	1.9	25	2.7	153	66	peptic ulcer	8	no	12	8	no treatment	yes	no	no
79	no	46	male	2003-12-22	no	0	no	no	no	NBNC	100	8.1	11.5	1.1	132	0.7	3.5	44	3.8	138	150	peptic ulcer	5	no	12	7	no treatment	no	no	no
80	no	46	male	2005-09-06	no	0	no	no	no	HCV	119	7.5	9.7	1.1	.	0.6	1	33	3.3	90	87	portal hypertension	7	no	7	6	no treatment	no	no	no
81	no	41	male	2009-09-29	no	0	no	no	no	HBV	88	4.7	10.7	1.24	143.3	0.85	1.2	33	3	108	139	portal hypertension	4	no	10	6	no treatment	no	no	no
82	no	67	male	2004-03-25	yes	5	no	no	no	HCV	30	1.8	6.8	1.09	131	1.4	1	81	2.4	131	98	peptic ulcer	2	no	11	7	no treatment	no	no	no
83	no	75	female	2003-11-18	yes	2	no	no	no	HCV	170	7.5	12.1	1.15	139	1.4	0.9	55	3.5	150	94	portal hypertension	4	no	11	6	EVL	no	no	no
84	no	71	female	2003-11-11	no	0	no	no	no	HCV	48	4	11.7	1.16	137	0.7	1.1	68	3.4	90	83	portal hypertension	7	no	8	6	EVL	no	no	no
85	no	70	male	2005-03-09	no	4	no	no	no	NBNC	189	9.2	6	1.1	129	1.7	2.7	81	3.4	89	93	peptic ulcer	5	no	16	7	APC	no	no	no
86	yes	67	male	2010-09-04	no	0	no	yes	no	HCV	102	7.1	8	1.17	137.1	1.04	1.8	28	3	156	102	portal hypertension	4	no	11	7	no treatment	no	no	no
87	no	66	male	2010-08-28	yes	0	yes	yes	no	HBV	144	14	11.1	1.21	134.7	1.27	1.8	146	2.6	104	102	portal hypertension	8	no	13	9	EVL	no	no	no
88	yes	55	male	2007-11-24	no	8	no	no	no	HBV	100	8.5	8.7	1.3	137.3	0.9	1.6	34	2.6	130	50	portal hypertension	12	yes	11	7	EVL	yes	no	no
89	no	49	male	2002-10-22	no	0	no	no	no	HCV	12	6.7	12.2	1.15	141	0.9	2	36	3.4	132	95	portal hypertension	3	no	11	7	no treatment	no	no	no
90	no	69	female	2011-08-15	yes	2	no	no	yes	HCV	51	5.1	8.1	1.4	140	0.89	1.5	24	3	133	89	portal hypertension	4	no	12	6	no treatment	no	no	no
91	no	73	female	2009-09-09	no	2	no	no	no	HCV	60	2.7	7.6	1.12	143.9	2.19	0.8	39	3	161	111	portal hypertension	11	no	15	6	APC	yes	no	no
92	no	65	male	2007-10-20	no	0	yes	no	no	HCV	56	9.4	8.1	1.15	141.6	9.9	0.9	33	2.1	128	61	peptic ulcer	10	no	21	9	APC	no	no	no
93	no	54	male	2006-01-29	no	0	no	yes	no	HBV	302	13.6	11	1.1	138	1.6	1	125	2.6	241	108	peptic ulcer	4	no	12	8	no treatment	no	no	no
94	no	72	female	2006-01-27	no	0	no	no	no	HCV	62	5.9	12.9	1.1	135	1.5	5.7	83	2.5	136	70	portal hypertension	5	no	18	9	APC	yes	no	no
95	no	39	male	2006-05-22	no	0	no	no	no	HCV	155	4.2	5.9	1.22	141	1.1	0.7	135	3.1	116	100	portal hypertension	4	no	10	6	EVL	no	no	no
96	no	58	female	2011-11-02	no	4	no	no	no	HBV	43	6.1	6.5	1.36	134	1.09	1.3	28	2.8	133	108	portal hypertension	4	no	12	6	no treatment	no	no	no
97	no	61	male	2005-08-22	no	2	no	no	no	HCV	150	9.1	11.9	1.19	130	0.9	0.8	106	3.8	113	86	portal hypertension	6	no	8	5	no treatment	no	yes	no
98	no	67	male	2009-03-25	no	4	no	no	no	HBV	173	5.3	8.4	1.27	139.6	1.07	1.5	44	3.5	102	102	portal hypertension	2	no	11	5	EIS	no	no	no
99	no	79	female	2013-04-17	no	0	no	no	no	HCV	.	.	.	1.14	.	0.56	1.3	135	4.3	.	.	portal hypertension	1	no	9	5	EVL	no	no	no
100	no	63	male	2003-01-15	yes	0	yes	no	no	HCV	91	8.1	9.2	1.54	134	1.3	1.6	58	2.7	117	119	portal hypertension	7	no	16	8	EVL	no	no	no
101	no	49	male	2005-12-05	no	2	no	no	no	HBV	30	1.9	7.5	1.68	.	0.9	2.2	58	3.5	113	88	peptic ulcer	4	no	15	7	APC	no	no	no
102	no	66	male	2006-08-08	no	0	no	no	no	HBV	20	3.7	12.3	1.25	139	1	2	51	2.8	154	72	portal hypertension	3	no	12	7	EVL	no	no	no
103	no	80	female	2004-04-09	no	0	no	no	no	HCV	130	5.6	13.2	1.12	133	0.8	1.2	83	2	201	89	portal hypertension	12	no	8	7	no treatment	no	no	no
104	no	76	male	2004-09-12	yes	0	no	yes	no	HCV	175	7.6	5.8	1.5	137	1.3	0.9	43	2.5	102	86	portal hypertension	3	no	13	8	EVL	no	no	no
105	no	64	male	2003-04-23	no	7	no	no	no	HCV	45	5.6	7.8	1.4	140	0.8	1.2	29	2.4	121	95	portal hypertension	4	no	11	7	EIS	no	no	no
106	yes	61	male	2014-08-28	no	0	yes	no	no	HCV	29	6.9	8.5	1.1	133	2.41	1.1	36	3.2	106	89	portal hypertension	10	no	16	7	no treatment	yes	no	no
107	no	70	female	2005-01-22	no	2	yes	no	no	HCV	154	8.2	6.9	1.38	131	2.1	1.4	31	2.8	109	111	portal hypertension	7	no	18	8	EVL	no	no	no
108	no	68	male	2011-01-31	yes	0	no	no	yes	HCV	162	7.8	11	1.31	138.3	0.82	1.1	125	2.7	135	114	portal hypertension	3	no	10	7	EIS	no	no	no
109	no	45	male	2003-08-22	no	0	no	no	no	HBV	31	4.5	9.8	1.34	.	1.1	2.4	21	2.4	134	100	portal hypertension	13	no	14	8	no treatment	no	no	no
110	no	71	female	2009-06-11	yes	0	yes	no	no	HCV	49	3	0	1.09	141.5	0.56	1.7	124	2.9	.	.	portal hypertension	1	no	9	8	EVL	no	no	no
111	no	57	male	2005-08-01	yes	2	yes	no	no	HBV	112	7.2	8.1	1.35	140	1.2	0.7	30	3.3	87	129	peptic ulcer	5	no	12	7	no treatment	no	no	no
112	no	52	male	2006-02-24	no	0	no	no	no	NBNC	205	11.8	15.2	1.07	140	0.8	0.8	47	3.7	165	84	portal hypertension	4	no	7	5	no treatment	no	no	no
113	no	49	male	2008-08-28	yes	4	yes	no	no	NBNC	87	6.1	6.7	1.56	133	0.74	1.9	62	1.7	123	102	portal hypertension	13	no	14	9	no treatment	yes	no	no
114	no	37	male	2004-10-11	yes	4	no	no	no	HBV	69	4.2	8.9	1.29	143	0.6	1.7	16	3.1	123	94	portal hypertension	6	no	11	6	EVL	no	no	no
115	no	70	female	2012-04-16	no	0	yes	no	no	HCV	123	5.9	10.6	1.14	139.4	1.07	1.4	27	3.2	132	85	portal hypertension	4	no	10	8	EVL	no	no	no
116	no	58	female	2006-11-13	yes	2	yes	no	no	HBV	92	5.5	8.2	1.35	138	0.8	1.2	44	2	135	103	portal hypertension	3	no	10	9	no treatment	no	no	no
117	no	46	male	2011-02-02	no	0	no	no	no	HBV	113	7.1	16.5	1.06	140	0.84	1.5	66	3.7	167	109	portal hypertension	2	no	9	5	EVL	no	no	no
118	no	68	male	2003-07-15	no	10	yes	no	no	HCV	61	5.1	6	1.4	142	7.5	1.1	36	3.1	151	71	peptic ulcer	10	no	24	7	APC	no	no	no
119	no	36	male	2001-12-02	no	0	no	no	no	NBNC	23.1	15.2	10.7	1.19	127	1.1	2.1	18	3.3	.	.	portal hypertension	11	no	12	7	EVL	no	yes	no
120	no	69	male	2007-10-05	yes	2	no	no	no	HCV	150	22.1	6.3	1.11	136.5	5.2	0.7	45	2.3	108	117	peptic ulcer	8	no	21	7	APC	yes	no	no
121	no	42	female	2001-04-18	no	0	no	no	no	NBNC	49.2	8.9	9.3	0.91	142	0.6	0.9	.	3.9	.	.	portal hypertension	9	no	6	5	no treatment	no	no	no
122	no	73	female	2007-02-26	no	0	yes	no	no	BC	130	9.2	10.3	1.2	131	1.1	1.6	35	2.4	142	98	peptic ulcer	10	no	11	9	no treatment	no	no	yes
123	no	59	female	2009-05-15	yes	0	no	no	no	BC	139	4.5	6.5	1.03	138	5	0.6	38	2.7	.	.	portal hypertension	1	no	20	7	EVL	no	no	no
124	no	56	male	2002-11-20	no	4	yes	yes	no	NBNC	97	4.3	6.6	1.18	145	1	1.7	29	3.1	.	.	peptic ulcer	3	no	10	8	APC	no	no	no
125	no	46	male	2002-07-02	no	2	no	no	no	HCV	98	11.1	12	1.46	137	0.9	1.5	70	2.5	77	114	portal hypertension	5	no	12	7	EIS	no	no	no
126	no	73	female	2008-05-26	yes	4	yes	no	no	HCV	62	6	8.1	1.25	135	0.8	1.8	28	2.7	137	95	peptic ulcer	4	no	11	9	no treatment	no	no	no
127	no	72	male	2003-11-01	no	4	yes	yes	no	HCV	156	9.7	9.4	1.45	131	1.2	1.3	.	2.7	99	88	portal hypertension	14	no	13	9	EVL	yes	no	no
128	no	44	female	2003-11-05	no	0	no	no	no	BC	30	2.5	9.2	1.45	139	0.6	1.8	30	2.9	103	71	portal hypertension	7	no	13	6	EVL	no	no	no
129	no	52	male	2003-10-22	no	0	yes	no	no	HCV	182	5.2	11.3	1.1	131	0.8	0.8	15	3.5	127	66	portal hypertension	3	no	7	7	EVL	no	yes	no
130	no	45	male	2004-05-24	yes	8	no	no	no	HCV	150	6	7.2	1.2	140	0.8	0.9	34	2.7	126	93	portal hypertension	8	no	8	7	EVL	no	no	no
131	no	43	male	2004-11-03	no	0	no	no	no	HBV	7.5	4.3	10.6	1.15	139	0.8	1	30	2.6	126	119	portal hypertension	11	no	8	7	no treatment	no	no	no
132	no	65	male	2011-04-06	no	0	no	no	no	NBNC	110	6.1	12.7	1.11	138.8	1.02	2.6	21	3.7	154	114	portal hypertension	4	no	11	6	EVL	no	no	no
133	no	77	female	2011-05-28	no	2	no	no	no	HCV	81	8.6	8.8	1.08	136.3	1.14	1.3	36	2.7	110	89	portal hypertension	5	no	10	7	EVL	no	no	no
134	no	79	female	2004-06-02	no	9	yes	no	no	HCV	73	5	7.7	1.1	138	1.8	2.8	90	2.1	200	72	portal hypertension	9	no	17	9	EVL	yes	no	no
135	no	68	female	2003-04-17	no	6	no	no	no	HCV	209	8.4	4.8	0.97	139	1.3	0.8	112	2.8	103	120	peptic ulcer	3	no	9	6	no treatment	no	yes	no
136	no	87	male	2011-03-17	no	4	yes	no	no	HCV	80	8.4	8.8	1.26	140.6	1.75	1.1	37	2.8	129	95	peptic ulcer	5	no	15	7	APC	no	no	no
137	no	74	male	2009-12-26	no	4	no	no	no	BC	268	10.7	6.9	1.54	125.8	0.82	2.1	32	2.7	113	108	portal hypertension	3	no	14	7	no treatment	no	no	no
138	no	78	female	2005-08-16	yes	8	yes	no	no	HCV	94	6.7	9	1.2	132	1.1	1.2	31	2.5	111	90	portal hypertension	9	no	10	9	EVL	no	no	no
139	no	57	male	2007-04-05	yes	6	yes	no	no	HCV	140	13.2	8.4	1.25	140.3	3.1	1.2	121	2.5	118	123	portal hypertension	7	no	20	9	EVL	no	no	no
140	no	54	male	2002-05-13	no	0	no	no	no	BC	127	8.1	10.3	1.25	145	0.9	1.3	20	3.1	99	85	portal hypertension	6	no	10	6	EIS	no	no	no
141	no	48	female	2012-12-04	no	8	no	no	no	NBNC	124	7.2	6.5	0.84	140	0.6	4	51	2.1	135	83	portal hypertension	5	no	12	9	EIS	no	no	no
142	no	62	female	2003-02-14	no	0	no	no	no	NBNC	9.5	5.7	13.3	1.19	139	0.9	1.3	34	2.6	146	85	portal hypertension	6	no	9	7	EIS	no	no	no
143	no	71	female	2003-04-14	no	0	yes	no	no	HCV	74	3.3	8.7	1.16	133	1.1	1.2	46	3	.	.	peptic ulcer	9	no	10	8	no treatment	no	no	no
144	no	64	female	2002-06-23	no	0	yes	no	no	HCV	119	12	11.8	1.1	145	1	1.2	71	3.5	159	131	portal hypertension	6	no	8	8	EVL	no	no	no
145	no	65	female	2004-12-10	no	0	yes	yes	no	HCV	99	10.5	10.7	1.08	125	2.5	1.6	52	2.9	131	86	portal hypertension	5	no	18	8	EVL	no	no	no
146	no	77	female	2010-10-14	yes	2	no	no	no	HBV	172	4.3	10.1	1.13	130.5	1.3	0.7	28	2.4	78	50	portal hypertension	10	yes	10	7	EVL	no	no	no
147	yes	76	male	2011-08-23	no	6	yes	no	no	HCV	107	8.4	8.3	1.54	141.9	1.27	2	22	2.7	88	94	portal hypertension	10	no	16	9	EVL	no	yes	no
148	no	46	male	2009-10-15	yes	2	yes	no	no	HBV	124	6.1	11.1	1.52	136.8	0.71	1.4	28	2.6	109	119	portal hypertension	15	no	12	9	EIS	no	yes	no
149	no	69	female	2014-02-13	no	1	yes	yes	no	HCV	115	7.9	8.1	1.17	125	6.38	0.6	29	2.8	168	93	peptic ulcer	9	no	21	9	no treatment	no	no	no
150	no	63	female	2013-05-20	no	4	no	no	no	HBV	122	7.8	8.3	1.22	137.8	0.94	1.2	33	2.8	226	135	portal hypertension	8	no	9	6	EIS	no	no	no
151	no	69	female	2004-10-11	no	0	no	no	no	NBNC	107	6	7.6	1.1	137	0.5	0.4	48	3.2	158	91	portal hypertension	5	no	7	6	EVL	no	no	no
152	no	71	female	2011-01-26	yes	8	no	no	no	HCV	120	9.6	7.6	1.04	139.6	1.77	0.7	47	2.2	153	79	portal hypertension	3	no	12	7	EIS	no	no	no
153	no	66	female	2010-07-03	yes	0	no	no	no	HCV	69	3.6	9.5	1.12	140.9	1.37	1	58	2.6	146	79	peptic ulcer	26	no	11	7	APC	no	no	no
154	no	50	male	2005-02-25	yes	0	no	no	no	HBV	64	5.2	12.9	1.25	138	0.9	3.1	114	2.4	115	93	portal hypertension	6	no	13	9	EVL	no	no	yes
155	no	62	male	2002-04-17	no	0	no	no	no	HCV	107	10.8	11.5	1.14	140	1.2	1.4	26	3.9	95	79	portal hypertension	6	no	11	5	EVL	no	no	no
156	no	51	male	2014-06-13	yes	0	no	no	no	HBV	98	5.9	12.4	1.11	142	0.82	0.9	24	3.1	118	95	portal hypertension	2	no	8	6	no treatment	no	no	no
157	no	64	female	2004-02-16	yes	2	no	no	no	HCV	95	6.6	8.3	1.24	134	0.9	0.9	25	2.3	93	111	portal hypertension	5	no	9	7	EIS	no	no	no
158	no	78	male	2012-05-03	no	6	yes	no	no	NBNC	154	10.7	5.4	1.31	136.8	3.64	1.4	17	3.4	156	102	portal hypertension	5	no	23	7	EIS	no	no	no
159	no	55	female	2003-09-29	no	0	no	no	no	HCV	102	8.7	12.6	1.06	136	0.7	1	123	3	172	121	peptic ulcer	5	no	7	6	APC	no	no	no
160	no	68	female	2005-07-25	yes	4	no	no	yes	HCV	87	6.5	7.4	1.3	138	10	0.9	29	2.6	106	93	peptic ulcer	8	no	23	7	APC	no	no	no
161	no	48	male	2003-03-25	no	2	no	no	no	NBNC	179	5.1	9.4	1.32	134	1.2	2.1	24	2.8	141	80	peptic ulcer	4	no	14	7	no treatment	no	no	no
162	no	69	male	2013-05-22	no	8	no	no	no	NBNC	97	5.6	5.9	1.17	139.2	1.12	1.4	13	3.2	84	106	portal hypertension	4	no	11	6	no treatment	no	no	no
163	no	70	male	2005-07-11	yes	6	yes	no	no	BC	106	8.7	5.8	1.34	135	1.4	1.1	32	2.8	98	94	portal hypertension	5	no	13	7	EVL	no	no	no
164	no	70	female	2002-06-06	yes	6	yes	no	no	HCV	73	7.6	6.7	1.28	137	1.2	2.2	88	2.9	93	103	portal hypertension	13	no	14	9	EVL	yes	no	no
165	no	85	female	2007-08-31	no	0	yes	no	no	HCV	60	2.4	9.2	1.22	135	0.7	0.8	64	2.9	128	91	portal hypertension	7	no	9	8	no treatment	no	yes	no
166	no	45	female	2004-10-25	no	4	no	no	no	HCV	136	6.3	7.4	1.1	137	0.5	1.4	59	2.9	112	101	portal hypertension	10	no	9	6	EIS	no	no	no
167	no	43	male	2007-03-03	no	2	no	no	no	HBV	84	5.2	7.8	1.26	139.9	0.9	0.8	19	3	132	115	portal hypertension	6	no	9	6	EIS	no	yes	no
168	no	68	female	2004-10-29	yes	0	yes	no	no	HBV	28	4.1	9.6	1.16	141	0.7	1.2	50	2.6	100	111	portal hypertension	5	no	9	9	EVL	no	no	no
169	no	68	male	2004-09-25	yes	2	yes	no	no	HBV	37	4.7	9.7	1.42	135	1.1	1.9	53	1.8	141	105	peptic ulcer	6	no	14	9	APC	no	no	no
170	no	83	male	2003-03-26	no	0	no	no	no	BC	101	5.4	12.6	1.1	140	1.5	1.2	71	2.7	135	97	peptic ulcer	4	no	12	7	APC	no	no	no
171	no	67	male	2009-11-30	yes	0	no	no	no	HBV	75	2.6	0	1.12	143.4	5.71	0.8	32	2.9	.	.	peptic ulcer	7	no	21	6	APC	no	no	no
172	no	44	male	2013-08-02	no	0	yes	no	no	NBNC	242	9.4	0	1.12	142	0.8	2.5	57	3	.	.	peptic ulcer	1	no	11	8	APC	no	no	no
173	no	48	male	2004-01-24	no	2	yes	no	no	NBNC	58	3.7	14.2	1.35	141	0.9	4.6	51	2.8	14	126	portal hypertension	4	no	16	9	no treatment	no	no	no
174	yes	72	female	2010-12-08	no	0	yes	no	no	HCV	131	9.1	10.6	1.04	141.1	1.1	1	58	3	139	94	portal hypertension	17	no	8	8	EVL	no	no	no
175	no	73	female	2003-08-05	no	4	yes	no	no	NBNC	164	6.4	7.6	1.07	136	0.9	0.8	23	2.9	120	123	portal hypertension	4	no	7	7	EVL	no	no	no
176	no	54	male	2014-01-12	no	4	no	no	no	NBNC	105	7.1	8.3	1.14	139	1.23	0.9	42	3.7	85	94	portal hypertension	5	no	10	5	no treatment	no	yes	no
177	no	69	male	2011-11-17	yes	6	yes	no	no	HBV	80	1.7	7.9	1.17	139.8	1.16	1.2	20	2.5	129	74	peptic ulcer	8	no	10	9	APC	no	no	no
178	no	68	male	2010-01-07	yes	0	no	no	no	HCV	23	1.6	11.6	1.3	140.7	1.25	2.4	28	3.5	125	58	portal hypertension	3	no	15	7	EVL	no	yes	no
179	no	81	female	2014-12-18	no	0	no	no	no	NBNC	107	4.8	8.7	1.26	139	0.32	0.7	32	3.3	143	99	portal hypertension	16	no	9	6	EVL	yes	no	no
180	no	49	male	2004-06-04	no	0	no	no	no	NBNC	54	8.6	9.9	1.58	136	1.2	4.9	81	3.2	155	142	portal hypertension	5	no	19	8	EVL	no	no	no
181	no	60	female	2012-02-27	yes	0	no	no	no	HCV	59	2.5	0	1.25	141.4	0.7	2.6	60	3.2	146	87	portal hypertension	5	no	13	7	no treatment	no	no	no
182	no	56	male	2006-05-03	no	2	no	no	no	NBNC	169	12.1	7.5	1.48	129	1.6	1.5	251	2.6	151	114	portal hypertension	1	no	17	7	no treatment	no	no	no
183	no	67	male	2006-01-11	yes	2	no	no	no	HCV	79	5	7.7	1.26	139	1	1.1	35	3.2	100	84	portal hypertension	7	no	9	6	EVL	no	no	no
184	no	61	male	1999-11-20	no	0	yes	no	no	HCV	76	5	9.4	1.25	146	1	1.3	86	2.5	.	.	portal hypertension	12	no	10	8	no treatment	no	no	no
185	no	61	male	2012-05-04	yes	4	no	no	no	HBV	61	5.6	9.4	1.26	136.5	1.7	0.9	17	3.1	111	88	portal hypertension	9	no	14	6	EIS	yes	no	no
186	no	56	male	2003-05-21	yes	2	yes	no	no	HCV	134	2.9	7	1.41	137	0.8	1.4	56	3	.	.	portal hypertension	8	no	12	8	EVL	no	no	no
187	no	73	male	2008-05-05	yes	0	yes	yes	yes	BC	68	9	11.6	1.04	131.5	2.1	1.3	38	2.5	156	88	portal hypertension	6	no	15	9	EVL	no	no	no
188	no	65	male	2014-04-15	no	4	no	no	no	NBNC	86	4	8.8	1.05	136	0.81	1.5	48	2.7	83	119	peptic ulcer	4	no	9	7	no treatment	no	no	no
189	no	73	female	2011-09-05	no	2	no	no	no	HCV	106	7.5	8.6	1.25	140.1	0.78	1.7	62	2.5	132	58	portal hypertension	4	no	11	7	EVL	no	no	no
190	no	52	male	2003-12-20	no	2	yes	no	yes	HCV	88	8.1	9.6	1.35	137	0.8	1.1	120	3.1	110	117	portal hypertension	6	no	10	8	EVL	no	no	no
191	no	50	male	2008-07-15	yes	0	yes	no	no	HCV	58	4.2	12.3	1.25	139.7	0.73	1.8	37	2.9	150	84	portal hypertension	1	no	11	7	no treatment	no	yes	no
192	no	60	male	2014-06-23	no	4	no	no	no	HCV	166	7.3	9.3	1.1	132	1.1	1.5	109	3.3	78	101	portal hypertension	12	no	10	6	EVL	yes	no	no
193	no	36	male	2008-06-12	no	12	no	no	no	HCV	41	8.1	5.8	1.15	143.4	0.71	4.5	27	2.5	137	84	portal hypertension	5	no	14	9	no treatment	no	yes	no
194	no	49	male	2008-02-12	no	2	yes	no	no	HCV	92	7.1	11.9	1.25	137.7	0.7	1.9	130	3.2	119	91	portal hypertension	4	no	11	7	EVL	no	no	no
195	yes	50	male	2009-10-08	no	2	no	no	no	HBV	82	7.5	14.3	1.16	128.9	0.97	4.1	75	3.8	147	119	portal hypertension	5	no	13	7	EVL	no	no	no
196	no	38	male	2006-03-29	no	4	no	no	no	HCV	32	9.5	10.8	2.04	138	1.3	1.6	53	2.5	90	111	portal hypertension	11	no	19	8	EIS	yes	no	no
197	no	57	female	2004-10-16	yes	2	no	no	no	BC	108	4.9	9.3	1.1	139	0.6	0.6	33	3.2	114	72	portal hypertension	10	no	7	6	EVL	no	no	no
198	yes	40	female	2009-11-23	no	10	yes	no	no	HCV	102	19.7	7.2	1.54	129.9	1.38	1.1	30	2.5	100	69	portal hypertension	10	no	15	9	no treatment	no	no	no
199	no	27	male	2003-10-27	no	8	yes	no	no	HBV	32	1.6	3.8	1.13	138	1.1	1.1	21	3.6	116	117	portal hypertension	5	no	9	7	EIS	no	no	no
200	no	60	male	2002-10-09	yes	0	no	no	no	HBV	82	7.2	10.9	1.04	137	1.2	1.7	34	3.7	126	115	portal hypertension	6	no	11	5	EVL	no	no	no
201	no	64	female	2013-11-14	no	0	no	no	no	HCV	61	7.5	12.6	1.07	140	1.18	1	207	3.2	143	78	portal hypertension	1	no	9	6	EIS	no	no	no
202	no	69	female	2004-06-01	no	0	yes	no	no	NBNC	80	4.4	7.6	1.02	138	1.8	1.3	34	2.3	142	91	portal hypertension	4	no	13	9	APC	no	no	no
203	no	76	female	2010-01-12	no	4	no	no	no	BC	151	3.6	5.3	1.2	136.7	0.97	1.1	63	1.9	89	99	portal hypertension	10	no	9	7	EVL	no	no	no
204	no	62	male	2006-06-05	yes	0	no	no	no	HCV	107	7	14.5	1.11	139	0.7	1.1	83	2.7	149	93	portal hypertension	9	no	8	7	no treatment	no	yes	no
205	no	71	male	2008-03-31	yes	0	yes	no	no	HCV	118	7.2	10.2	1.15	138.6	2.3	1.4	46	2.3	127	102	peptic ulcer	16	no	17	9	no treatment	no	no	no
206	no	75	female	2004-11-20	no	2	yes	no	no	HBV	121	10.4	7.9	1.17	134	0.7	1	17	3.2	167	112	portal hypertension	5	no	8	8	EVL	no	no	no
207	no	82	female	2007-09-15	no	2	yes	no	no	NBNC	59	7.6	8.4	1.32	141	1.3	0.9	20	2.7	179	74	portal hypertension	8	no	12	9	EVL	no	no	no
208	no	54	male	2005-08-24	no	0	yes	no	no	HCV	79	7.8	13.4	1.29	140	0.9	2.2	145	3	166	100	portal hypertension	6	no	12	8	EVL	no	no	no
209	no	69	female	2011-05-28	no	6	no	no	no	BC	152	3.9	5	1.06	143.6	0.89	0.8	18	3.6	162	93	peptic ulcer	5	no	7	5	no treatment	no	no	no
210	no	64	male	2013-12-26	no	10	no	no	no	HBV	88	12.9	7.6	1.12	141	1.57	1.1	16	3.9	106	117	portal hypertension	5	no	12	5	EVL	no	no	no
211	no	56	male	2003-03-29	no	0	no	no	no	BC	83	5.3	10	1.4	140	0.9	1.9	39	2.5	116	86	peptic ulcer	6	no	13	7	APC	no	no	no
212	no	57	female	2012-03-03	no	0	no	no	no	HCV	60	6	9.3	1.32	131.5	0.5	1.4	89	3.1	169	119	portal hypertension	5	no	11	6	EVL	no	no	no
213	no	45	male	2003-01-12	no	4	no	yes	no	HCV	57	5.1	10	1.49	140	0.7	2.1	72	3.6	122	96	portal hypertension	7	no	14	7	EVL	no	yes	no
214	yes	47	female	2003-03-24	no	2	no	yes	no	HCV	91	9.3	8.9	1.36	135	0.8	1.9	57	2.7	110	126	portal hypertension	6	no	12	8	EVL	no	no	no
215	no	71	male	2006-02-07	no	2	yes	no	no	HBV	55	5.7	10.3	1.4	138	1.1	1.8	31	3.2	115	75	portal hypertension	4	no	13	7	no treatment	no	no	no
216	no	39	male	2007-04-13	no	0	yes	no	no	BC	127	9.7	12.6	1.19	140.1	0.7	1	36	2.8	131	114	portal hypertension	5	no	8	7	EVL	no	no	no
217	no	60	male	2013-05-22	no	0	no	no	no	HBV	40	3.5	10.8	1.14	130.4	1.79	2.8	34	2.2	118	78	peptic ulcer	2	no	17	8	no treatment	no	no	no
218	no	46	male	2007-09-30	no	2	no	no	no	HBV	125	6.5	12.2	1.33	136.8	0.8	1.7	24	2.3	130	135	portal hypertension	8	no	12	7	EVL	no	no	no
219	no	66	male	2008-10-27	no	4	no	no	no	HCV	71	5.6	10.4	1.34	141.3	1.28	1.3	37	3.1	127	98	portal hypertension	2	no	13	6	EVL	no	no	no
220	no	75	male	2010-12-24	yes	0	no	no	no	HCV	85	8.4	9.9	1.23	132.6	0.87	1	86	3.87	192	65	portal hypertension	4	no	9	5	EVL	no	no	no
221	no	51	male	2010-09-20	no	0	no	no	no	NBNC	301	32	16.4	1.15	146	2.18	1.5	88	3.5	109	142	peptic ulcer	12	no	17	6	no treatment	no	no	no
222	no	72	female	2007-12-08	no	2	no	no	no	HCV	69	6.2	7.6	1.27	139.1	0.8	1.1	69	2.7	144	101	portal hypertension	7	no	9	7	no treatment	no	no	no
223	no	48	male	2008-02-02	no	0	yes	no	no	NBNC	297	11.9	8.1	1.26	136.1	1.2	0.9	12	3.2	78	123	portal hypertension	5	no	11	8	EVL	no	no	no
224	no	43	male	2002-08-24	no	4	no	no	no	HCV	133	5.6	7.1	1.09	144	1.2	1.3	38	2.9	.	.	portal hypertension	6	no	10	6	APC	no	no	no
225	no	58	male	2008-01-02	yes	0	yes	no	no	BC	78	8.5	8.5	1.21	131.3	0.9	1.8	108	2.5	113	77	portal hypertension	11	no	11	8	EIS	no	no	no
226	no	74	male	2013-05-25	yes	0	yes	no	no	HCV	33	2.2	9.8	1.23	136.2	1.47	2.9	45	2.5	97	100	peptic ulcer	4	no	16	9	no treatment	no	no	no
227	no	68	female	2011-07-16	no	0	no	no	no	HCV	43	3.5	10.7	1.53	138.1	0.61	1.8	52	3	202	62	peptic ulcer	1	no	13	6	no treatment	no	no	no
228	no	73	male	2006-11-02	no	4	no	no	no	HBV	69	3.8	8.4	1.17	138	1.1	2.2	22	2.8	115	78	peptic ulcer	5	no	12	7	APC	no	no	no
229	no	43	male	2003-11-14	no	0	no	no	no	NBNC	61	4	14.2	1.35	142	0.7	2.9	248	3.2	120	70	portal hypertension	5	no	14	7	no treatment	no	no	no
230	no	55	female	2004-10-23	no	0	no	no	no	HCV	90	6	8.9	0.95	133	1.6	0.6	28	3	142	114	peptic ulcer	5	no	11	6	EIS	no	no	no
231	no	63	male	2004-01-06	yes	4	yes	no	no	HBV	103	5	9	1.12	135	0.7	2	158	3	116	93	portal hypertension	4	no	10	8	no treatment	no	no	no
232	no	78	female	2007-04-05	no	6	yes	no	no	HCV	59	9	7.6	1.49	139.5	2	1	28	1.9	112	78	portal hypertension	10	no	18	9	no treatment	no	no	no
233	no	71	male	2005-01-29	yes	4	yes	no	no	HCV	148	5.3	9	1.1	134	1	0.9	47	2.7	113	93	peptic ulcer	8	no	7	9	APC	no	no	no
234	no	71	male	2013-05-04	no	0	yes	no	no	HCV	94	5.2	8.5	1.11	136	0.74	1.3	62	3	155	102	portal hypertension	5	no	9	8	EVL	no	no	no
235	no	56	male	2011-07-18	yes	4	yes	yes	no	HBV	51	5.1	8.5	1.4	138.9	1.04	2	1.04	3	112	115	portal hypertension	9	no	13	8	no treatment	no	no	no
236	no	42	male	2005-10-29	yes	0	yes	no	no	BC	125	6.9	10.4	1.25	136	1.1	2.6	81	3.1	115	112	portal hypertension	7	no	13	9	EVL	no	no	no
237	no	48	male	2010-05-14	no	4	no	no	no	NBNC	170	10	10.1	1.21	131.8	0.86	0.6	51	3.6	124	142	portal hypertension	7	no	9	5	EIS	no	no	no
238	no	49	male	1999-08-19	no	0	yes	no	no	BC	121	2.4	6.4	1.24	147	2	0.7	.	3.7	.	.	portal hypertension	4	no	15	6	EVL	no	no	no
239	yes	76	female	2005-03-23	yes	4	no	no	no	HCV	99	10.7	9.8	1.38	136	1.5	4.4	58	2.6	115	117	portal hypertension	7	no	20	9	EVL	no	no	no
240	no	42	male	2012-08-14	yes	0	no	no	no	HCV	130	10.7	13.4	1.23	134.3	1.2	2.4	20	3.1	141	108	portal hypertension	7	no	14	7	EVL	no	no	no
241	no	56	female	2007-02-12	no	5	yes	no	no	HCV	36	2.6	7.4	1.66	138.7	0.7	1.9	42	2.7	91	94	portal hypertension	5	no	15	9	EVL	no	no	no
242	no	71	male	2006-03-27	yes	0	yes	no	no	NBNC	57	6.2	9.1	1.37	141	1	1.4	62	2.5	163	97	portal hypertension	6	no	11	9	EVL	no	no	no
243	no	69	male	2005-01-21	yes	8	yes	no	no	HCV	254	12.5	5.5	1.24	134	3.6	0.7	74	2.2	108	78	peptic ulcer	4	no	21	8	no treatment	no	no	no
244	no	65	female	2003-02-07	no	2	yes	no	no	HBV	32	5.7	7.8	1.64	141	1.3	1.9	35	2.4	165	121	portal hypertension	15	no	17	9	EVL	yes	no	no
245	no	79	male	2006-05-01	no	2	yes	no	no	HCV	141	9.9	8.5	1.1	0	1.5	1.5	51	2.3	108	125	portal hypertension	3	no	13	8	EVL	no	no	no
246	no	65	male	2007-09-19	yes	18	no	no	no	HCV	78	6.9	6.9	1.25	133.2	1.3	1.5	59	2.7	106	102	portal hypertension	2	yes	13	7	EVL	no	no	yes
247	no	47	male	2009-01-22	no	2	no	no	no	NBNC	139	6.8	8.2	1.22	136.3	1.06	0.9	33	4	109	88	portal hypertension	3	no	9	5	EVL	no	no	no
248	no	61	female	2003-03-08	yes	6	no	no	no	HCV	119	3.1	4.4	1.26	137	0.7	0.6	29	2.9	160	93	portal hypertension	12	no	9	6	no treatment	no	yes	no
249	no	56	male	2003-01-03	no	0	no	no	no	HCV	34	2.3	10.6	1.1	140	1.1	1.9	20	3.2	.	.	portal hypertension	5	no	11	6	EIS	no	no	no
250	no	55	male	2009-12-09	yes	0	yes	yes	no	HCV	143	7.3	11.8	1.25	134.3	1.53	1.9	62	2.4	125	56	peptic ulcer	6	no	15	9	no treatment	no	no	no
251	no	57	male	2008-07-16	yes	2	no	no	no	HCV	59	3.7	8.8	1.63	136.6	1.63	1.9	55	2.7	83	83	portal hypertension	4	no	19	7	EVL	no	no	no
252	no	45	female	2003-01-31	no	4	yes	no	no	HBV	94	9.4	9.3	1.36	133	0.7	1.7	36	3.8	103	96	portal hypertension	8	no	12	6	EVL	no	no	no
253	no	63	male	2004-04-10	no	0	no	no	yes	HCV	148	5.9	13.7	1.02	139	1	1.7	61	3.3	121	70	peptic ulcer	5	no	9	6	no treatment	no	no	no
254	no	54	female	2005-01-15	yes	4	yes	no	no	HCV	216	17.7	6.9	1.2	119	0.9	1	.	3.2	97	109	portal hypertension	8	no	8	8	EVL	yes	no	no
255	no	63	male	2005-12-01	yes	4	yes	no	no	BC	62	4.4	10.8	1.37	140	1.1	1.4	32	2.3	123	55	portal hypertension	6	no	12	8	EIS	no	no	no
256	no	47	male	2009-08-28	no	4	no	no	no	NBNC	87	6.4	8.4	1.29	139.9	1.11	1.3	26	2.4	84	126	portal hypertension	9	no	11	7	EIS	no	no	no
257	no	74	female	2006-11-24	no	0	no	no	no	HCV	153	4.8	12.4	0.98	136	0.7	0.6	68	3.3	121	74	portal hypertension	1	no	6	6	APC	no	no	no
258	no	63	male	2009-04-19	yes	4	no	no	no	HBV	94	6.3	9.4	1.16	137.6	0.85	3.1	38	3.4	100	85	peptic ulcer	3	no	12	8	APC	no	no	no
259	no	58	male	2004-03-11	no	0	no	no	yes	NBNC	158	15.9	9.7	1.21	139	1.1	2.9	21	3.5	149	83	portal hypertension	4	no	14	7	EIS	no	no	no
260	no	23	male	2003-03-10	yes	4	no	no	no	HBV	94	8.7	12	1.25	138	0.4	3.1	44	3.6	191	103	portal hypertension	5	no	13	7	EVL	no	no	no
261	no	50	male	2003-04-05	yes	4	yes	no	no	HBV	96	5.6	10.6	1.4	135	1	2	.	2	96	112	portal hypertension	8	no	13	9	EVL	no	no	no
262	no	77	male	2011-07-11	yes	0	yes	no	no	HCV	247	6	14.5	1.01	131.3	0.94	2.4	65	2.6	106	94	portal hypertension	8	no	10	9	no treatment	no	yes	no
263	no	58	male	2012-06-25	no	6	no	no	no	NBNC	193	7.6	8.6	1.15	131	0.9	0.9	16	4	197	142	portal hypertension	5	no	8	5	EVL	no	no	no
264	no	50	male	2004-02-10	no	4	no	no	no	NBNC	143	12.2	7	1.34	136	1	2.9	29	3	189	113	portal hypertension	8	no	14	7	no treatment	no	no	no
265	no	35	male	2011-05-09	no	0	no	no	no	HBV	121	17.7	9.3	1.31	137.2	1.14	1.9	78	3.5	119	165	portal hypertension	3	no	13	6	no treatment	no	no	no
266	no	68	female	2010-12-21	yes	4	yes	no	no	HCV	95	17	8.6	1.22	135.7	1.06	1.3	24	2.8	.	.	portal hypertension	5	no	10	7	EVL	no	no	no
267	no	75	male	2010-01-30	yes	4	no	no	no	HCV	130	7.6	6.6	1.38	134.9	0.77	1.9	91	2.1	142	94	portal hypertension	10	no	12	7	EVL	no	no	no
268	no	75	male	2004-03-23	no	0	no	no	no	HBV	91	3.2	10.5	1.2	138	1.1	2.2	24	2.9	143	69	portal hypertension	7	no	12	7	EIS	no	no	no
269	no	79	male	2007-09-06	yes	2	no	yes	no	HCV	100	9.8	10.1	1.09	143.5	1.3	1.1	243	2.9	149	88	portal hypertension	14	no	10	7	EIS	no	no	no
270	no	38	male	2008-08-16	no	0	no	no	no	HBV	95	5.6	11	1.8	137	0.59	1.9	15	3.6	124	106	peptic ulcer	7	no	15	6	no treatment	no	no	no
271	no	64	male	2013-10-14	no	2	yes	no	no	NBNC	137	8.7	6.9	1.23	141	0.81	2.9	50	2.3	99	117	portal hypertension	8	no	13	9	no treatment	no	no	yes
272	no	55	male	2010-02-05	no	0	no	no	no	BC	303	9	11.4	1.03	.	0.67	1	129	2.7	117	86	portal hypertension	4	no	7	7	no treatment	no	no	no
273	no	44	male	2006-09-12	no	2	no	no	no	HBV	55	2.3	9.9	1.54	141	0.7	1.2	152	3.2	134	79	portal hypertension	19	no	12	6	EVL	yes	no	no
274	no	54	male	2008-11-24	no	0	no	no	no	HBV	126	9.6	12.6	1.27	136	0.88	2	74	3.5	124	86	portal hypertension	3	no	12	7	no treatment	no	no	no
275	no	40	male	2006-12-20	no	2	yes	no	no	NBNC	91	2.3	2.1	1.2	141	1.1	1.4	28	2.9	150	126	portal hypertension	11	no	11	8	EVL	no	no	no
276	no	83	female	2007-10-15	yes	4	yes	no	no	HCV	161	6.7	8.5	0.98	138	2	1.1	42	3.7	69	76	portal hypertension	6	no	13	6	no treatment	no	no	no
277	no	69	female	2013-02-12	no	6	yes	no	no	HCV	102	12.8	7.6	1.24	130.7	0.95	2	31	2.3	122	98	peptic ulcer	4	no	11	9	APC	no	no	no
278	no	48	male	2010-01-22	yes	4	yes	no	no	HBV	90	4.3	6.7	0.96	138.2	7.45	0.6	15	3.5	111	82	portal hypertension	4	no	20	6	no treatment	no	no	no
279	no	50	male	2008-10-23	yes	0	yes	no	no	HCV	81	10.4	10	1.5	131	0.87	1.4	60	3.1	105	105	portal hypertension	3	no	12	7	EVL	no	no	no
280	no	49	male	2009-07-02	yes	2	yes	no	no	HBV	95	5.5	14.8	1.08	140.7	0.68	2.5	84	2.9	78	57	portal hypertension	6	no	11	9	no treatment	no	no	no
281	no	50	male	2014-03-07	yes	4	no	no	no	HBV	64	17.3	9.1	1.32	139	1.27	2.8	25	4.1	151	129	portal hypertension	8	no	16	6	EVL	no	no	no
282	no	44	male	2011-10-27	yes	2	yes	yes	no	HBV	266	8.7	8.8	1.13	136	0.4	1.3	51	2.6	144	148	portal hypertension	5	no	9	9	EVL	no	no	yes
283	yes	50	male	2010-11-22	no	6	no	no	no	NBNC	121	5.6	6.1	1.57	138	0.84	1.7	17	3.4	121	95	portal hypertension	4	no	13	6	EVL	no	no	no
284	yes	51	male	2010-01-16	no	4	no	no	no	HBV	93	11.3	13	1.21	138.4	0.83	2.5	45	3.2	121	112	portal hypertension	4	no	12	7	EVL	no	no	no
285	no	64	female	2003-09-17	yes	4	no	no	no	HBV	38	6.3	8	1.38	.	0.9	0.5	21	3.3	122	96	portal hypertension	9	no	10	6	EVL	no	no	no
286	no	58	male	2003-05-01	yes	0	yes	no	no	HCV	219	12.2	14	1.16	139	1	1.4	45	2.6	142	73	peptic ulcer	7	no	9	9	APC	no	no	no
287	no	71	male	2009-01-27	no	2	yes	no	no	HCV	80	5.7	7.9	1.17	139.4	0.54	1	108	3.5	148	101	portal hypertension	4	no	8	7	no treatment	no	yes	no
288	no	85	female	2010-04-15	no	2	yes	no	no	HCV	84	4	8.7	1.33	132.9	0.76	1.9	52	1.8	113	89	peptic ulcer	6	no	12	8	APC	no	no	no
289	no	76	male	2010-11-17	yes	2	no	no	no	HCV	283	22.2	11.1	1.04	131.9	0.92	1.4	125	3.6	.	.	peptic ulcer	11	no	8	5	APC	no	no	no
290	no	51	male	2004-11-18	no	4	no	no	no	NBNC	96	15.1	7.5	1.55	137	1.1	3.1	41	2.1	81	126	peptic ulcer	37	yes	17	9	APC	yes	yes	no
291	no	42	male	2004-02-06	yes	4	no	no	no	HBV	213	24.5	6.3	1.4	141	1.2	5.8	65	2.1	61	160	peptic ulcer	63	yes	19	9	APC	yes	no	no
292	no	59	male	2012-12-04	yes	6	yes	no	no	HCV	154	10	7.1	1.12	135.9	1.09	2.5	448	3	108	109	portal hypertension	14	no	12	9	EVL	no	no	no
293	no	55	male	2003-07-24	no	5	yes	no	no	HCV	80	6.4	7.2	1.25	132	12.4	1.1	41	2.6	121	115	portal hypertension	10	no	23	9	EVL	no	no	no
294	no	38	male	2004-12-14	yes	3	yes	no	no	HBV	122	7.8	9.3	1.16	132	1.2	1.4	28	2.7	88	102	portal hypertension	10	no	11	9	EVL	no	no	no
295	no	51	male	2007-05-14	yes	2	no	no	no	HCV	78	8.2	11.1	1.34	138.3	0.8	3.3	71	3.3	110	97	portal hypertension	6	no	14	8	EVL	no	no	no
296	no	60	male	2005-06-23	yes	0	yes	no	no	BC	229	7.4	14.7	1.12	132	1.1	1	26	3.5	117	115	peptic ulcer	12	no	9	8	no treatment	no	no	yes
297	no	63	male	2012-01-16	no	0	no	no	no	BC	70	5.7	13.1	1.24	140.4	0.84	2.9	21	3	189	84	portal hypertension	4	no	13	7	EVL	no	no	no
298	no	56	female	2009-12-21	no	4	no	no	no	HCV	100	9.4	8	1.13	134.1	0.66	1.3	113	2.1	124	96	portal hypertension	4	no	9	7	no treatment	no	no	no
299	no	61	male	2008-12-04	yes	4	no	no	no	HBV	160	4.4	9.8	1.24	134.8	0.97	3.1	63	3.4	116	105	portal hypertension	6	no	13	8	EIS	yes	no	yes
300	no	76	female	2011-04-18	no	4	yes	no	no	HCV	107	5	9.1	1.22	138.8	0.8	1.7	25	3	134	62	portal hypertension	8	no	11	7	EVL	no	no	no
301	no	60	female	2014-08-07	yes	0	yes	no	no	HCV	50	2.8	9.4	1.13	132	1.14	3	32	3	.	.	portal hypertension	8	no	13	8	no treatment	no	no	no
302	no	64	female	2008-01-30	no	4	no	no	no	HCV	164	12.6	7.7	1.32	140.6	1	2.1	52	3.5	139	96	portal hypertension	8	no	12	7	EVL	no	no	no
303	no	78	male	2014-11-22	yes	6	yes	no	no	BC	20	5.8	7	1.2	131	1.48	2.7	75	3.1	144	100	portal hypertension	8	no	16	9	EVL	no	no	no
304	no	51	male	2004-01-31	no	0	yes	no	no	HBV	120	10.2	11.4	1.27	141	1.1	1.8	73	2	69	46	portal hypertension	5	no	12	9	EVL	no	no	no
305	no	56	male	2003-12-24	yes	6	yes	no	no	HCV	238	14.6	7.9	1.59	140	1.4	1.8	41	3.3	91	116	portal hypertension	5	no	17	7	EVL	no	no	no
306	no	73	male	2005-02-08	no	0	no	no	no	BC	123	7.7	9.5	1.1	143	1.5	1.4	9	2.7	91	82	peptic ulcer	4	no	13	7	APC	no	no	no
307	no	50	male	2004-08-07	no	0	no	no	no	HCV	69	4.3	12	1.31	140	0.5	2.7	112	2.8	158	109	portal hypertension	5	no	13	7	EIS	no	no	no
308	yes	66	female	2014-03-26	yes	6	yes	no	no	HCV	78	12.1	7.5	1.29	137	1.46	2.3	22	2.1	93	82	portal hypertension	8	no	16	9	EIS	no	no	yes
309	no	49	male	2011-07-28	no	2	no	no	no	HBV	131	10.2	8.6	1.1	143.8	2	1.8	19	4.1	121	89	portal hypertension	3	no	16	5	EVL	no	no	no
310	no	77	male	2012-06-11	yes	0	yes	no	no	HCV	34	2.6	0	1.24	134.5	1.09	0.8	52	2.2	.	.	peptic ulcer	1	no	10	9	APC	no	yes	no
311	no	35	male	2004-12-30	no	2	no	no	no	NBNC	302	13.8	8.3	1.1	138	1.1	2.9	59	1.9	119	94	peptic ulcer	6	no	12	8	no treatment	no	no	no
312	no	60	female	2003-09-22	yes	2	no	no	no	HBV	30	9.9	6.8	1.32	143	0.9	1.3	32	2.6	125	112	portal hypertension	3	no	11	7	EIS	no	no	no
313	no	65	male	2014-02-19	no	0	no	no	no	NBNC	120	4.7	8.6	1.23	140	1.01	1	21	2.6	.	.	peptic ulcer	8	no	9	7	APC	no	no	no
314	yes	47	male	2007-11-16	no	2	yes	no	no	HBV	106	18.1	7	1.52	143.1	1.3	1.8	20	1.5	80	125	portal hypertension	5	no	16	8	EVL	no	no	no
315	no	73	male	2004-10-19	yes	2	no	no	no	HBV	104	4.9	10.3	1.21	136	1.1	1.3	44	1.8	56	100	portal hypertension	11	no	10	7	no treatment	no	yes	no
316	no	77	female	2013-12-09	yes	0	yes	no	no	HCV	64	5.2	12.2	1.21	135	0.94	4.9	122	3.1	130	57	peptic ulcer	13	no	15	9	APC	yes	no	no
317	no	48	male	2005-10-14	no	6	no	no	no	NBNC	88	14.2	8.4	1.79	140	0.6	2.2	62	2.6	151	102	peptic ulcer	6	no	16	9	APC	no	no	no
318	no	45	male	2005-07-24	no	6	yes	no	no	NBNC	95	5.6	8.8	1.41	141	0.9	0.9	31	3.2	104	105	portal hypertension	3	no	10	8	no treatment	no	no	no
319	no	57	female	2007-11-10	no	4	no	no	no	BC	88	6.2	8.7	1.2	138.3	1.3	1	55	2.7	157	94	peptic ulcer	5	no	11	6	APC	no	no	no
320	no	57	male	2013-10-04	no	8	yes	no	no	HCV	105	8.8	10.1	1.43	136	1.26	1	19	2.7	101	93	portal hypertension	9	yes	13	8	no treatment	yes	yes	no
321	no	62	female	2003-06-03	yes	6	yes	yes	no	HCV	70	8.8	9.4	1.33	126	0.7	2.8	49	3.4	101	121	portal hypertension	7	no	14	9	EIS	no	no	no
322	no	35	male	2002-01-09	no	4	yes	no	no	NBNC	121	7.2	7.5	1.46	143	0.9	1.6	82	3	138	141	portal hypertension	10	no	12	7	EVL	no	no	no
323	no	63	male	2002-10-11	no	0	yes	no	no	HBV	54	5	8.1	1.28	134	1.2	0.8	43	3.1	136	74	portal hypertension	8	no	11	8	no treatment	no	no	no
324	no	49	male	2004-01-30	no	0	yes	no	no	HCV	113	6.5	10.8	1.21	130	1.1	3	37	1.9	123	121	portal hypertension	7	no	14	9	EVL	no	no	no
325	no	78	male	2003-10-15	yes	2	yes	no	yes	NBNC	82	4.7	9	1.23	138	1.1	1.7	82	3	99	106	portal hypertension	6	no	12	7	EIS	no	no	no
326	yes	75	male	2013-04-17	no	8	no	no	no	HCV	133	9.8	9	1.24	129.9	1.68	1.1	29	3.6	57	97	portal hypertension	4	no	14	5	EVL	no	no	no
327	no	43	male	2002-07-09	no	4	no	no	no	NBNC	124	15.1	9.9	1.36	142	1.3	1.6	26	3.5	79	114	portal hypertension	3	no	14	6	EVL	no	no	no
328	no	68	female	2009-12-05	no	2	no	no	no	HBV	181	14.4	7.6	1.32	137	0.94	2.6	59	1.9	66	102	peptic ulcer	5	no	13	8	APC	no	no	no
329	no	62	female	2009-04-06	no	6	no	no	no	HBV	71	5.7	8.4	1.38	138.9	0.79	2.4	37	2	108	88	portal hypertension	35	yes	13	8	EIS	no	no	no
330	no	45	male	2009-01-19	yes	0	no	no	no	HCV	34	3	9.8	1.56	136.4	0.74	9.6	53	2.3	154	121	portal hypertension	4	no	20	9	EVL	no	no	no
331	no	50	male	2006-12-29	no	4	yes	no	no	HBV	125	3.3	7	1.59	133.8	1.5	1.4	17	2.2	94	117	portal hypertension	10	no	17	9	no treatment	no	no	no
332	no	85	male	2014-09-27	no	0	no	no	no	HCV	104	0	7.2	0.97	139	1.05	0.6	12	3.4	.	.	peptic ulcer	4	no	7	6	APC	no	no	no
333	no	51	male	2003-12-16	no	2	no	no	no	NBNC	142	7.4	8.8	1.22	139	0.9	1.4	41	3.1	96	114	portal hypertension	3	no	10	6	EVL	no	no	no
334	no	43	male	2003-11-30	no	0	yes	no	no	NBNC	132	18.6	8.2	1.49	141	1.2	1.6	21	2.8	70	121	portal hypertension	6	no	14	7	EVL	no	no	no
335	no	76	male	2014-02-19	yes	0	yes	no	no	HCV	62	4.3	0	1.07	138	1	1.2	30	3.4	.	.	portal hypertension	1	no	8	7	EVL	no	no	no
336	no	74	female	2007-09-17	no	2	yes	no	no	HCV	75	4.1	7.8	1.32	139.6	0.6	2.1	76	2.5	91	105	peptic ulcer	3	no	12	9	APC	no	no	no
337	no	79	female	2006-05-29	yes	4	yes	no	no	HCV	176	7.1	7.7	1.12	139	2.7	1.1	15	2.3	102	84	portal hypertension	10	no	18	9	EVL	no	no	yes
338	no	66	male	2006-08-28	yes	2	yes	no	no	HBV	205	16.2	9.1	1.38	128	2.6	1	86	1.8	97	117	portal hypertension	14	no	19	9	EVL	no	no	yes
339	no	71	male	2013-04-12	no	0	yes	no	no	HCV	74	5.1	8.1	1.03	133.5	0.8	0.6	26	2.5	.	.	peptic ulcer	1	no	7	9	APC	no	no	no
340	no	81	female	2010-12-27	no	2	yes	no	no	HCV	136	9	6.9	1.32	137.3	1.08	1.6	20	2.9	103	97	portal hypertension	6	no	12	8	EVL	no	no	no
341	no	80	female	2002-12-27	no	0	no	no	no	HCV	161	10.5	9.3	1.11	148	1	0.8	41	2.6	150	109	peptic ulcer	4	no	8	7	APC	no	no	no
342	no	57	male	2002-03-11	yes	2	yes	no	no	HBV	105	10.8	7.8	1.39	137	1.8	1.3	758	2.5	84	101	peptic ulcer	10	no	17	8	no treatment	no	no	no
343	no	75	female	2005-06-27	yes	0	yes	no	no	HBV	133	18.8	10.4	1.48	143	0.8	2	1958	3.5	132	126	portal hypertension	7	no	13	9	EVL	no	no	no
344	no	54	male	2003-08-17	no	10	yes	no	no	HBV	70	17.2	8.2	1.05	132	2.8	0.8	0	2.8	116	112	portal hypertension	18	no	17	7	EVL	yes	no	no
345	no	60	male	2004-04-30	no	2	no	no	no	HBV	50	8.8	8.8	1.55	139	1.2	2.5	46	3	75	115	portal hypertension	5	no	17	7	EVL	no	no	no
346	no	75	male	2004-05-04	yes	6	yes	no	no	HCV	111	7.4	8.7	1.35	141	0.9	1.6	26	2.3	139	115	portal hypertension	7	no	12	9	EVL	no	no	no
347	no	87	male	2012-06-14	no	4	yes	no	no	HCV	109	7.1	9.9	1.11	140	1.66	1.9	42	3	197	82	peptic ulcer	6	no	15	7	no treatment	no	yes	no
348	no	50	male	2006-02-20	yes	3	no	no	no	HCV	129	7.9	8.4	1.14	139	1.8	1.4	50	2.3	116	115	portal hypertension	3	no	15	7	no treatment	no	no	no
349	no	55	male	2010-12-27	no	2	yes	no	no	HCV	194	11.4	6.8	1.16	132.5	0.81	0.8	23	3.3	139	105	portal hypertension	1	no	8	8	no treatment	no	no	no
350	no	63	female	2013-12-27	no	2	yes	no	no	HBV	75	13.2	8.6	1.25	133	1.26	1	70	2.4	75	119	portal hypertension	5	no	11	9	EVL	no	no	no
351	no	68	female	2003-03-18	no	8	yes	no	no	NBNC	107	7	4.6	1.33	129	8.3	0.9	21	2.1	.	.	portal hypertension	22	no	23	9	EVL	no	no	no
352	no	52	male	2008-02-21	no	2	no	no	no	NBNC	152	8.8	7.7	1.33	140.7	2	5.2	36	2.7	84	84	portal hypertension	2	no	22	9	EIS	no	no	no
353	no	67	female	2009-01-27	no	4	yes	yes	no	HCV	196	6.5	9.4	1.22	131.5	1.86	1.1	33	2.9	166	82	portal hypertension	5	no	15	9	EVL	no	no	no
354	no	67	male	2009-07-18	yes	0	no	no	no	HCV	103	5.4	0	1.1	145	11.5	1.1	201	3.1	.	.	peptic ulcer	1	no	21	6	APC	no	no	no
355	no	47	male	2005-12-26	yes	0	no	no	yes	BC	231	6.6	13	1.13	142	1.2	2.8	29	4.2	132	106	portal hypertension	2	no	13	6	no treatment	no	no	no
356	no	66	male	2004-04-16	yes	0	yes	no	no	HBV	26	4.6	12.2	1.3	136	0.7	2.5	58	2.1	111	123	portal hypertension	6	no	13	9	EVL	no	no	no
357	no	55	male	2002-04-06	yes	0	no	yes	no	HCV	99	5.4	10.4	1.51	144	0.9	1	57	2.7	110	114	portal hypertension	5	no	11	8	EVL	no	no	no
358	no	67	male	2009-03-18	no	2	no	no	no	NBNC	161	7.4	9	1.11	136.4	0.78	2	44	3.5	153	112	portal hypertension	3	no	10	7	EVL	no	no	no
359	no	59	male	2013-10-19	no	0	no	no	no	HCV	38	4.2	12.6	1.24	141	0.75	2.5	94	3.9	134	74	peptic ulcer	3	no	12	6	APC	no	no	no
360	no	74	male	2006-12-09	no	2	no	no	no	HCV	202	10.2	8.9	1.13	137	1	0.9	55	3.9	168	98	portal hypertension	4	no	8	5	EVL	no	no	no
361	no	56	female	2010-05-27	no	0	no	no	no	HCV	75	4.5	0	1.29	.	0.6	1.9	66	3.9	.	.	peptic ulcer	1	no	12	5	APC	no	no	no
362	yes	74	female	2013-06-17	yes	2	no	no	no	HCV	107	10.6	9.5	1.46	139	0.76	0.9	86	2.9	86	96	portal hypertension	3	no	11	6	EIS	no	no	no
363	no	74	female	2004-04-18	yes	0	yes	no	no	BC	118	7	7.6	0.91	133	0.6	1.2	55	2.6	150	63	portal hypertension	15	no	7	8	no treatment	no	yes	no
364	no	72	male	2006-08-08	no	2	no	no	no	HCV	208	12.3	9.5	1.11	138	1.1	1.3	55	2.6	164	98	peptic ulcer	4	no	10	7	APC	no	no	no
365	yes	58	male	2014-06-30	yes	2	yes	no	no	HCV	118	5	10.1	1.25	142	0.65	2.1	35	3.7	132	113	portal hypertension	6	no	12	8	EVL	no	no	no
366	no	64	male	2012-12-22	no	4	yes	no	no	NBNC	142	6.7	8	1.19	122	1.83	1.2	36	2.7	125	108	portal hypertension	10	no	15	9	EVL	no	no	no
367	no	83	female	2011-09-27	no	2	no	no	no	NBNC	84	7	9.4	1.11	139	1.07	0.9	10	3.8	121	112	portal hypertension	7	no	8	5	EVL	no	no	no
368	no	70	female	2004-02-03	no	0	yes	no	no	HCV	100	8.4	7.2	1.31	140	0.7	1.3	47	2.1	154	105	portal hypertension	7	no	10	9	EIS	no	no	no
369	no	63	male	2008-02-11	no	4	no	no	no	BC	99	8.3	8.9	1.03	138.9	1	2	63	3.5	92	137	peptic ulcer	4	no	9	7	APC	no	no	no
370	no	56	male	2004-04-30	no	2	no	no	no	HBV	121	6.7	8.2	1.48	140	1	2.4	25	2.6	118	88	portal hypertension	5	no	14	8	no treatment	no	no	no
371	no	68	male	2002-04-04	no	0	no	no	no	HBV	58	5.8	9	1.1	140	1.2	1.5	107	3.6	143	126	peptic ulcer	7	no	11	5	APC	no	no	no
372	no	56	male	2007-06-23	yes	4	yes	no	no	HCV	94	7.9	9.5	1.32	142.3	1.1	1.4	44	2.6	112	111	portal hypertension	2	no	12	8	no treatment	no	no	no
373	no	46	male	2003-10-07	no	4	no	no	no	NBNC	68	5.5	8.3	1.48	142	1.3	2.6	.	2.8	121	140	portal hypertension	4	no	17	7	EIS	no	no	no
374	yes	65	male	2006-03-21	no	2	no	yes	no	HCV	83	4.8	10.5	1.15	132	2.4	1.8	29	3.8	111	63	portal hypertension	13	no	19	6	no treatment	no	no	no
375	no	61	male	2007-05-17	no	0	no	no	no	HCV	60	6.3	11.1	1.26	137.7	0.6	1.6	80	2.9	.	.	peptic ulcer	3	no	11	6	APC	no	yes	no
376	yes	50	male	2009-12-29	no	0	yes	no	no	BC	122	15.7	10.1	1.24	134.3	0.97	0.9	51	2.9	139	125	portal hypertension	7	no	9	7	EVL	no	no	no
377	no	56	male	2009-11-27	yes	2	no	no	no	HBV	139	8.8	10.9	1.17	141.8	0.69	1.6	85	3.8	137	86	portal hypertension	3	no	10	5	no treatment	no	no	no
378	no	49	male	2014-10-11	no	2	yes	no	no	HBV	87	4.6	7.5	0.98	139	13.05	0.5	17	4.3	.	.	peptic ulcer	6	no	20	6	no treatment	no	no	no
379	no	80	female	2014-04-23	no	4	no	no	no	HCV	47	2.6	8.2	1.14	139	1.07	0.8	21	3.5	192	65	portal hypertension	8	no	9	6	EIS	no	no	no
380	no	37	male	2003-11-23	no	0	yes	no	no	NBNC	42	4.6	11.3	1.47	138	0.8	2.9	68	1.8	158	126	portal hypertension	5	no	15	9	EVL	no	no	no
381	no	60	male	2004-12-26	yes	0	yes	no	no	HCV	85	11.8	13.6	1.21	128	1	1.8	719	3.4	125	100	portal hypertension	4	no	11	8	EVL	no	no	no
382	no	78	male	2009-08-17	no	2	yes	no	no	HCV	261	8.7	7.7	1.12	136.9	2.22	1.7	101	2.1	129	95	portal hypertension	4	no	17	9	EVL	no	no	no
383	no	71	female	2007-03-23	no	4	no	no	no	HCV	96	6.7	4.7	5.76	133.6	1.7	2.3	61	2.9	110	100	portal hypertension	6	no	34	9	EVL	no	no	no
384	no	34	male	2002-04-18	no	0	no	no	no	NBNC	148	8.4	12.6	1.02	142	0.6	2.4	36	4.5	141	121	portal hypertension	4	no	10	6	EIS	no	no	no
385	no	69	male	2008-06-14	no	2	yes	no	no	HCV	113	6.4	8.2	1.39	133	1.1	0.9	62	3.5	99	88	portal hypertension	4	no	11	8	EVL	no	no	no
386	no	73	female	2006-07-10	yes	2	no	no	no	NBNC	183	5.6	11.2	1.09	137	1.8	1.2	18	4.1	154	66	peptic ulcer	5	no	14	5	APC	no	no	no
387	no	39	male	2004-11-22	no	2	no	no	no	HCV	139	12.1	8.2	1.21	138	2.1	2.6	182	2.5	116	140	portal hypertension	8	no	19	8	EVL	no	no	no
388	no	72	male	2004-02-21	no	4	yes	no	no	HCV	115	15.3	6.2	1.07	138	5.9	1.6	34	2.1	92	101	peptic ulcer	18	no	22	8	APC	yes	no	no
389	yes	70	female	2014-08-22	no	4	yes	no	no	HBV	85	5.4	11.3	1.18	135	0.67	1.3	41	3	166	95	portal hypertension	7	no	9	7	EIS	no	no	no
390	no	68	female	2007-12-14	no	4	no	no	no	HBV	55	3.8	8.5	1.51	143.9	0.6	2.4	28	2.3	98	69	portal hypertension	5	no	14	8	no treatment	no	no	no
391	no	57	male	2002-11-26	yes	4	yes	no	no	NBNC	83	9.8	8.5	1.38	137	2.5	1.1	17	2.4	111	121	portal hypertension	2	no	19	8	EVL	no	no	no
392	no	68	male	2003-04-14	yes	0	no	no	no	NBNC	83	8.1	10.5	1.1	143	1	0.8	40	3.7	116	87	peptic ulcer	4	no	7	5	no treatment	no	no	no
393	no	63	male	2011-09-22	no	4	no	yes	no	BC	71	2.4	6.6	1.48	138.2	1.4	1.9	31	2.4	102	94	peptic ulcer	9	no	16	8	APC	no	no	no
394	no	63	male	2004-12-26	yes	2	no	no	no	HCV	82	8	9.1	1.17	139	1.1	1	38	2.7	134	94	portal hypertension	4	no	9	7	EVL	no	no	no
395	no	62	female	2008-07-21	no	4	yes	no	no	HCV	199	11.5	7.7	1.33	134.3	0.95	2.7	17	2.6	107	108	portal hypertension	4	no	13	9	EVL	no	no	no
396	no	64	male	2013-12-07	yes	0	no	no	no	HCV	58	3.6	9.3	1.29	138	0.57	1	64	3.4	131	85	peptic ulcer	6	no	9	6	EIS	no	no	no
397	no	46	female	2010-04-13	no	8	no	no	no	HCV	157	10.2	8.2	1.61	124.2	3.1	1.6	65	2.5	103	119	portal hypertension	10	no	24	7	no treatment	no	no	no
398	no	66	male	2005-01-10	yes	2	no	no	no	HCV	141	5.7	8.1	1.05	140	1.5	1.7	237	2.4	.	.	peptic ulcer	6	no	13	7	no treatment	no	no	no
399	no	81	male	2010-10-11	yes	6	no	no	no	HCV	92	3.1	8.7	1.15	136.3	1.63	1	65	3	.	.	peptic ulcer	7	no	13	6	APC	no	no	no
400	no	55	male	2008-02-18	no	6	no	no	no	HCV	126	5.4	6.7	1.35	147	0.9	1.5	39	3.4	129	86	portal hypertension	4	no	11	6	EIS	no	no	no
401	no	38	male	2004-03-16	no	2	no	no	no	HBV	91	6.8	7.8	1.15	136	1	2.2	23	3.5	106	140	portal hypertension	4	no	11	7	EVL	no	no	no
402	yes	49	male	2014-01-09	no	2	no	no	no	NBNC	80	14.3	8.1	1.16	139	1.1	1.9	49	2.8	111	145	portal hypertension	4	no	11	6	no treatment	no	no	no
403	no	51	male	2003-08-01	no	0	no	no	no	NBNC	84	3.8	10.2	1.31	142	0.9	2.3	28	3.7	124	67	peptic ulcer	4	no	13	6	APC	no	no	no
404	no	35	male	2005-10-26	no	0	no	no	no	HBV	100	5	11.6	1.17	139	0.9	1.4	43	3.3	145	103	peptic ulcer	3	no	9	6	APC	no	no	no
405	no	56	female	2014-03-31	yes	2	no	no	no	HCV	95	3.6	10.1	1.04	140	0.62	1	94	3.5	76	97	portal hypertension	3	no	7	6	no treatment	no	yes	no
406	no	73	male	2005-02-22	no	2	yes	no	no	HCV	87	2.9	9.4	1.06	137	1.4	1.4	22	3	114	70	portal hypertension	5	no	12	8	no treatment	no	no	no
407	no	64	male	2008-05-19	yes	4	no	no	no	HCV	51	5.7	11.2	1.24	142.3	1.25	0.9	72	3.3	88	72	portal hypertension	9	no	11	6	EIS	no	no	no
408	no	71	male	2003-03-17	no	6	no	no	no	HCV	226	13.1	7.9	1.49	142	2.1	1.2	38	2.5	.	100	portal hypertension	5	no	19	7	no treatment	no	no	no
409	no	36	male	2010-05-10	no	0	no	no	no	NBNC	140	13	14	1.1	138.8	0.77	2.2	28	2.7	165	145	peptic ulcer	4	no	10	8	APC	no	no	no
410	no	49	male	2002-10-19	no	4	no	no	no	HCV	152	9.5	6.2	1.41	.	0.8	3.2	86	3	121	140	portal hypertension	5	no	15	8	EVL	no	no	no
411	no	51	male	2007-11-02	yes	0	no	no	no	HBV	147	14.5	14.9	1.1	137.8	0.7	2	54	3.4	145	86	portal hypertension	3	no	10	7	EIS	no	no	no
412	no	46	male	2003-07-22	yes	6	yes	yes	no	BC	114	5.6	5.7	12.6	136	1.9	0.9	51	3.3	153	90	portal hypertension	5	no	14	9	EVL	no	no	yes
413	no	60	female	2005-01-04	no	0	no	no	no	HCV	73	5.7	10.9	1.25	139	0.7	1.6	97	2.8	176	85	portal hypertension	6	no	11	6	EVL	no	no	no
414	no	49	male	2003-12-08	yes	2	yes	no	no	HCV	156	8.9	8.9	0.94	135	0.7	1	117	2.8	120	109	portal hypertension	3	no	6	7	EVL	no	yes	no
415	no	71	female	2009-02-05	yes	0	yes	no	no	HCV	128	3.7	0	1.11	141.3	0.92	1.2	66	3.2	.	.	peptic ulcer	1	no	8	7	APC	no	no	no
416	no	39	male	2003-12-30	no	2	no	no	no	HCV	112	7.8	12.9	1.27	137	0.8	1.4	101	3.5	153	135	peptic ulcer	5	no	10	6	APC	no	no	no
417	no	55	male	2008-09-12	no	2	no	no	no	BC	79	10.3	10.1	1.28	137.7	1.02	0.8	46	3.6	72	90	portal hypertension	6	no	9	5	no treatment	no	no	no
418	no	58	female	2007-03-08	no	0	no	no	no	HCV	104	5.4	12.7	1.13	137.5	0.5	1.4	83	3.4	105	72	portal hypertension	6	no	9	6	EVL	no	no	no
419	yes	47	male	2004-03-03	no	0	no	no	no	NBNC	76	8.5	10.3	1.12	138	0.7	0.7	66	2.7	85	163	portal hypertension	8	no	8	7	EIS	yes	no	no
420	no	85	female	2012-02-08	yes	4	no	no	no	HCV	252	11.4	10.3	1.43	136.3	1.8	1.7	99	1.4	121	111	portal hypertension	6	no	18	7	EVL	no	no	yes
421	no	62	male	2007-01-15	yes	0	no	no	no	BC	76	8.7	7.5	1.37	141.2	0.9	1	445	2.8	140	94	portal hypertension	4	no	10	6	no treatment	no	no	no
422	no	52	male	2008-12-12	no	2	no	no	no	NBNC	51	4.2	9.7	1.39	134.4	0.74	5.7	29	2.2	142	118	peptic ulcer	2	no	17	9	APC	no	no	no
423	no	66	female	2014-07-22	no	0	no	no	no	HCV	72	6.9	11.1	1.22	135	0.82	2.1	107	2.3	112	105	peptic ulcer	4	no	11	8	no treatment	no	no	no
424	no	63	male	2014-01-27	no	2	yes	no	no	NBNC	270	7.6	8.4	1.07	128	1.18	0.5	19	3.4	130	104	portal hypertension	4	no	9	7	no treatment	no	no	no
425	no	60	female	2013-08-01	yes	2	no	no	no	HBV	143	6.9	8.5	1.13	136	0.71	1	44	2.9	97	126	portal hypertension	5	no	8	6	EVL	no	no	no
426	no	74	female	2006-03-06	yes	6	yes	no	no	HCV	126	4.7	13.9	1.09	135	0.6	1.8	54	2.1	186	93	portal hypertension	15	no	10	9	EVL	yes	no	no
427	no	70	female	2013-11-22	no	0	yes	no	no	HCV	47	4.6	11.6	1.11	135	0.62	1.3	116	2.4	142	80	portal hypertension	5	no	9	9	EVL	no	no	no
428	no	60	female	2011-05-26	no	6	no	no	no	HCV	50	2.2	7.6	1.22	141.4	0.68	2	31	2.6	99	103	portal hypertension	5	no	11	8	EVL	no	yes	no
429	no	73	female	2010-05-19	no	0	no	no	no	HCV	103	5.3	11.5	1.15	138	0.94	1.1	35	3.6	110	63	portal hypertension	7	no	8	5	EVL	no	no	no
430	no	46	male	2005-08-09	yes	2	yes	no	no	HCV	193	3.5	11.5	1.1	139	1.1	0.8	56	2.3	121	119	portal hypertension	11	no	8	9	EVL	no	no	no
431	no	38	male	2009-12-29	no	4	yes	no	no	HCV	173	13.3	6.4	1.5	123.2	2.07	1.3	54	1.6	83	106	portal hypertension	25	no	19	8	EVL	no	yes	no
432	no	56	male	2005-06-21	no	0	no	no	no	HCV	143	6.7	10.9	1.1	134	1.4	1.2	189	3	99	108	peptic ulcer	4	no	11	6	APC	no	no	no
433	no	77	male	2004-08-20	yes	4	yes	no	no	NBNC	110	7.8	8.1	1.15	145	1.2	1.7	86	2.9	117	97	portal hypertension	7	no	12	7	EIS	no	no	no
434	no	44	male	2006-10-09	no	0	no	no	no	NBNC	91	9	10.8	1.16	136	0.8	5.3	40	3.3	140	105	peptic ulcer	5	no	14	8	no treatment	no	no	no
435	no	58	female	2007-02-01	yes	4	yes	no	no	HCV	108	9.9	9.7	1.39	133.8	0.5	2.8	175	2.4	154	96	portal hypertension	12	no	14	9	EVL	no	no	no
436	no	54	male	2004-02-07	yes	6	no	no	no	HCV	113	6.1	9	1.32	140	1.1	2.3	38	3.1	144	84	portal hypertension	5	no	14	7	EVL	no	no	no
437	no	30	male	2003-02-08	no	3	no	no	no	NBNC	112	16.9	7.2	1.4	138	1.2	1.7	32	2.3	101	125	portal hypertension	5	no	14	8	EVL	no	no	no
438	no	71	male	2012-09-04	no	4	no	no	no	NBNC	88	15.2	8.9	1.24	129.2	1.21	6.4	47	3.8	78	99	portal hypertension	8	no	18	7	no treatment	no	no	no
439	no	79	male	2006-12-21	yes	2	no	no	yes	HCV	117	12.4	8.4	1.25	139	1.6	2.9	26	3.5	111	88	peptic ulcer	5	no	17	7	EIS	no	no	no
440	no	63	female	2002-11-08	no	8	yes	no	no	NBNC	115	7.9	6.8	1.39	139	2.4	0.7	19	2.6	106	102	portal hypertension	9	no	18	9	EVL	no	no	no
441	no	59	male	2002-12-16	no	2	no	no	no	HCV	138	13.2	11.7	1.14	131	0.9	1.2	302	3	85	93	portal hypertension	5	no	9	6	EVL	no	no	no
442	no	57	male	2005-02-11	no	0	no	no	no	HCV	70	7.3	11.6	1.34	138	0.7	2.3	19	2.3	98	114	portal hypertension	5	no	13	8	EVL	no	no	no
443	no	43	male	2002-10-11	no	0	no	no	no	HCV	105	17.9	10	1.35	136	1.1	1.6	18	2.6	111	109	portal hypertension	5	no	12	6	EVL	no	no	no
444	no	71	male	2003-03-17	no	0	yes	no	no	BC	44	3.1	9.6	1.34	128	0.8	1.7	33	2.1	96	69	portal hypertension	5	no	12	9	EVL	no	no	no
445	no	61	male	2002-12-04	no	0	yes	no	no	NBNC	115	14.5	12.6	1.17	133	1.1	1	36	2.8	76	119	portal hypertension	6	no	9	8	EVL	no	no	no
446	no	65	male	2006-03-06	no	0	no	no	no	NBNC	160	8.9	12.9	1.19	142	1	2	28	3.5	159	119	peptic ulcer	4	no	11	7	APC	no	no	no
447	no	36	male	2004-01-01	no	8	no	no	no	NBNC	67	7.4	8.3	1.33	142	0.7	1.8	24	2.5	115	115	portal hypertension	10	yes	12	7	no treatment	no	no	no
448	yes	46	male	2013-11-07	no	4	yes	no	no	HCV	90	9.4	8.2	1.41	138	0.79	1.7	24	2.7	84	95	portal hypertension	4	no	12	9	EIS	no	no	no
449	no	53	female	2010-01-12	no	6	no	no	no	HCV	86	10.1	7.6	1.33	138.3	0.88	1.1	46	2.8	81	89	portal hypertension	6	no	10	6	EVL	no	no	no
450	no	41	male	2003-01-16	no	4	no	no	no	NBNC	165	20.7	3.4	1.76	134	1.7	1.9	23	1.6	110	128	portal hypertension	6	no	20	8	no treatment	no	no	no
451	no	51	female	2010-09-26	no	8	yes	yes	no	HCV	38	3.3	9.6	1.15	137.7	0.41	1.6	92	2.9	149	81	portal hypertension	11	yes	10	8	EVL	no	no	no
452	no	41	male	2006-06-24	no	2	no	no	no	NBNC	214	6.8	9	1.12	140	0.8	0.4	45	3	104	94	peptic ulcer	4	no	8	6	APC	no	no	no
453	no	72	female	2002-09-16	no	4	yes	no	no	HCV	123	10.4	6.5	1.1	137	0.6	1.7	29	2.8	109	98	portal hypertension	3	no	10	9	no treatment	no	no	no
454	no	39	male	2007-07-09	no	0	no	no	no	HCV	129	10.4	12.4	1.11	129.9	0.9	5.1	33	2.5	134	123	portal hypertension	5	no	14	9	EVL	no	no	no
455	no	65	male	2003-05-01	no	2	no	no	no	HBV	162	9.1	8.1	1.37	140	2.1	1.2	34	2.6	87	108	portal hypertension	4	no	18	7	EVL	no	no	no
456	no	46	male	2008-02-05	no	6	no	no	no	HCV	79	12	10.4	1.37	142.5	1.5	3.4	42	2.8	59	145	portal hypertension	9	no	18	8	EVL	no	no	no
457	no	62	female	2009-01-13	no	4	no	no	no	HCV	163	11.8	6.8	1.13	139.4	0.99	1	57	2.4	140	100	portal hypertension	10	no	8	7	EVL	no	no	no
458	no	44	male	2009-05-04	no	8	no	no	no	HCV	28	7.3	7.5	1.13	135.5	0.61	1.9	60	3.2	107	87	portal hypertension	4	no	10	6	EIS	no	no	no
459	no	83	female	2011-07-20	no	0	no	no	no	HCV	133	12	13.7	0.91	133.8	1.22	2	79	2.4	206	62	portal hypertension	6	no	11	8	EVL	no	no	no
460	no	52	male	2008-03-13	no	2	no	no	no	HCV	89	4.7	9.6	1.19	139.4	1.1	0.7	40	3.5	100	102	portal hypertension	2	no	9	6	no treatment	no	no	no
461	no	64	female	2010-04-24	yes	2	no	no	no	HCV	150	8.7	8.8	1.24	135.6	0.67	1.2	17	3	144	88	portal hypertension	4	no	10	6	APC	no	no	no
462	no	65	male	2007-02-26	yes	0	yes	no	no	NBNC	135	4.2	9.1	1.25	132.5	0.9	1.1	20	2.8	166	125	portal hypertension	16	no	9	8	no treatment	no	no	no
463	no	59	male	2007-01-14	yes	2	no	no	no	HBV	66	4.8	10.8	1.65	131.9	0.9	4.8	75	2.3	127	58	portal hypertension	3	no	18	9	EVL	no	no	no
464	no	55	male	2006-08-03	yes	6	yes	no	no	HBV	222	9.8	7	1.17	137	1.4	1.9	54	2.7	86	89	portal hypertension	2	no	14	8	no treatment	no	no	no
465	no	75	male	2011-05-02	no	2	no	no	no	HCV	169	11	8	1.19	138.3	2.18	0.8	95	3.4	115	79	peptic ulcer	6	no	16	6	EVL	no	no	no
466	no	80	female	2009-01-17	yes	4	yes	no	no	HCV	82	5.4	5	1.4	141.4	0.95	0.9	64	2.7	149	103	portal hypertension	5	no	10	9	EVL	no	no	no
467	no	30	male	2005-07-07	no	0	no	no	no	HCV	18	6.3	4.3	1.1	137	1.1	1.2	31	3	90	140	portal hypertension	3	no	9	6	no treatment	no	no	no
468	no	69	female	2010-06-21	yes	2	yes	no	no	HCV	129	7.8	9.9	1.32	138	1.2	0.9	56	2.2	114	76	portal hypertension	8	no	11	8	EIS	no	no	no
469	no	65	male	2008-02-16	no	6	no	no	no	HCV	97	8.4	7.1	1.14	137.3	1.7	4.1	72	1.5	71	103	peptic ulcer	7	no	18	9	no treatment	no	yes	no
470	no	59	female	2009-04-23	yes	0	yes	no	no	BC	106	7.3	9.6	1.34	132.2	0.66	2.4	65	2.1	77	80	portal hypertension	11	no	13	9	no treatment	no	no	no
471	no	48	female	2003-01-19	no	4	no	no	no	HBV	124	9.1	7.4	1.24	135	0.6	0.8	26	3.6	158	102	portal hypertension	10	no	9	5	EVL	no	no	no
472	no	50	male	2008-12-29	no	2	yes	no	no	BC	108	7.8	10.7	1.3	137.7	0.65	1.6	58	2.7	138	70	portal hypertension	3	no	11	9	EVL	no	yes	no
473	no	51	male	2003-08-19	no	0	no	no	no	NBNC	31	5.4	9.2	1.35	136	0.9	1.4	.	3.5	139	109	portal hypertension	3	no	11	6	no treatment	no	no	no
474	no	69	male	2006-01-14	yes	6	yes	no	no	HCV	167	16.3	7.1	1.34	142	1.4	0.9	52	2.7	.	129	portal hypertension	9	no	13	8	EIS	no	no	no
475	no	63	female	2006-09-30	yes	2	yes	no	no	BC	73	5.7	9.9	1.26	139	0.6	3.3	101	3.4	172	80	portal hypertension	4	no	14	9	EIS	no	no	no
476	no	49	male	2003-01-25	yes	0	no	no	no	HCV	158	10	8.8	1.12	141	1	0.9	177	2.9	.	.	portal hypertension	7	no	8	6	EIS	no	no	no
477	no	55	female	2006-07-17	no	0	no	no	no	HCV	71	5.4	11	1.26	131	0.6	1.2	75	2.5	120	115	portal hypertension	8	no	10	7	EVL	no	no	no
478	no	46	male	2004-08-07	no	2	yes	no	no	NBNC	104	7.6	10.9	1.1	138	0.9	2.3	50	2.9	139	156	portal hypertension	3	no	11	8	EVL	no	no	no
479	no	61	female	2005-05-18	no	4	yes	no	no	HCV	59	6.9	9.5	1.41	140	0.8	1	48	2.6	94	97	portal hypertension	6	no	10	9	EVL	no	no	no
480	no	57	male	2005-07-01	no	0	yes	no	no	HCV	52	4.5	11.2	1.32	137	1.5	0.8	15	2.4	103	93	portal hypertension	9	no	13	8	EVL	yes	no	no
481	no	56	female	2009-05-29	yes	0	no	yes	no	HCV	53	6.4	10.1	1.18	136	0.84	1.3	73	3.1	93	76	portal hypertension	4	no	9	7	EVL	no	no	no
482	yes	60	female	2013-12-03	no	0	yes	no	no	NBNC	27	2.4	9.4	1.47	136	0.49	2.5	60	3.1	92	86	portal hypertension	5	no	14	8	EIS	no	no	no
483	no	32	male	2004-04-13	no	0	no	no	no	HCV	153	8	11.1	1.1	135	0.8	6.7	105	3	210	135	portal hypertension	3	no	15	8	EVL	no	no	no
484	no	71	male	2007-03-08	no	2	yes	no	no	HCV	159	22.9	6.1	1.3	142.7	1.1	2.8	47	3.1	106	97	portal hypertension	4	no	14	8	EVL	no	no	no
485	no	75	male	2008-09-08	no	4	yes	no	no	NBNC	191	7.1	8.1	1.16	134	1.79	1.3	23	3.3	87	101	peptic ulcer	4	no	15	7	APC	no	no	no
486	no	78	female	2006-01-13	no	0	no	no	no	HCV	147	7.4	9.5	1.31	134	0.8	1.1	53	2.5	98	85	portal hypertension	6	no	10	7	no treatment	no	no	no
487	no	54	male	2012-10-15	no	2	no	no	no	HBV	90	11.2	12.5	1.48	137.6	0.87	6.7	48	2.9	156	129	portal hypertension	3	no	18	8	EVL	no	no	no
488	no	62	male	2010-04-10	yes	5	no	no	no	HCV	46	4.4	8.5	1.3	131.8	1.15	2.5	165	2.6	130	103	portal hypertension	1	no	14	8	EVL	no	no	no
489	no	86	male	2008-11-11	no	2	no	no	no	HCV	144	15.1	9.4	1.15	132.1	1.63	1.2	61	2.9	136	114	portal hypertension	5	no	13	6	EVL	no	no	no
490	no	58	male	2005-11-23	no	0	yes	no	no	NBNC	150	15.8	9	1.36	144	1	1.6	18	2	125	103	portal hypertension	6	no	12	9	EIS	no	no	no
491	no	69	female	2004-04-02	no	4	no	no	no	HCV	171	12.8	7.3	1.07	141	0.7	1.3	48	4.1	164	112	portal hypertension	5	no	8	5	EVL	no	no	no
492	no	56	male	2007-01-21	no	2	yes	no	no	HCV	63	2.9	12.9	1.16	137.7	0.8	1.3	46	3.6	117	81	portal hypertension	6	no	9	6	EIS	no	no	no
493	no	53	male	2006-06-07	yes	4	no	no	no	HCV	79	7.4	9.8	1.48	141	0.8	1.9	179	2.9	94	91	portal hypertension	7	no	13	6	EVL	no	no	no
494	no	39	male	2010-02-06	no	2	no	no	no	HCV	47	8	8.9	1.19	137.6	0.85	1.4	141	3.7	149	117	peptic ulcer	5	no	10	5	APC	no	no	no
495	no	72	male	2014-02-18	yes	4	no	no	no	HBV	106	7.8	5.6	1.16	139	1.34	1.4	21	3.5	104	82	portal hypertension	4	no	12	6	EVL	no	no	no
496	no	66	female	2006-07-13	no	0	no	yes	yes	HCV	99	7.1	11.1	1.26	139	0.6	1.2	76	3.5	110	97	peptic ulcer	4	no	10	7	no treatment	no	no	no
497	no	64	female	2014-11-20	no	4	yes	no	no	NBNC	87	6.1	7	1.08	135	1.23	1.5	25	3	135	78	portal hypertension	8	no	11	7	EVL	no	no	no
498	no	57	male	2006-03-13	yes	6	no	no	no	BC	132	1.8	5.6	1.67	135	0.9	0.8	52	3.3	.	.	portal hypertension	13	no	12	6	EVL	no	no	no
499	no	73	female	2005-09-12	yes	0	no	no	no	HCV	80	5	9.7	1.19	142	1.4	0.8	29	3.4	154	96	portal hypertension	5	no	12	6	no treatment	no	no	no
500	no	69	male	2014-11-24	no	2	no	no	no	HCV	77	14.2	7.3	1.21	141	1.04	1.3	56	3.5	120	87	portal hypertension	6	no	10	6	EIS	no	no	no
501	no	79	male	2008-10-15	yes	6	yes	yes	no	HCV	207	18.6	8.5	1.08	135.3	1.95	1.2	73	1.7	106	62	portal hypertension	14	yes	14	9	EIS	no	no	no
502	no	78	male	2008-04-02	no	0	no	no	no	HCV	69	5.1	12	1.06	138.5	1.1	1.3	73	2.5	103	105	portal hypertension	5	no	9	7	no treatment	no	no	no
503	no	74	female	2005-06-22	no	6	no	no	no	NBNC	225	8.2	6.1	1.38	137	0.7	1.9	19	3	93	109	peptic ulcer	3	no	12	6	APC	no	no	no
504	no	61	female	2004-03-12	no	2	yes	no	no	HBV	98	9.3	9.6	1.28	139	0.8	1.1	68	2.4	54	66	portal hypertension	11	no	10	8	EIS	no	yes	no
505	no	48	male	2003-03-13	no	4	yes	no	no	NBNC	137	20.4	9.8	1.26	137	0.9	2.9	2514	3.3	138	94	portal hypertension	12	no	13	8	EIS	no	no	no
506	no	49	female	2013-05-24	no	2	yes	no	no	HCV	74	5.5	8.6	1.3	130	0.4	1.9	26	3.5	118	97	portal hypertension	1	no	12	7	no treatment	no	no	no
507	no	68	female	2004-07-29	yes	4	no	no	no	HBV	66	11.2	9.4	1.7	136	1.2	2.4	46	2.2	120	109	peptic ulcer	4	no	17	9	no treatment	no	no	no
508	no	81	male	2003-07-01	no	8	no	no	no	HCV	78	6.9	7.4	1.25	141	1.8	1.1	30	3.1	80	93	peptic ulcer	5	no	15	6	APC	no	no	no
509	no	39	male	2005-05-11	yes	0	no	no	no	NBNC	95	8.9	14.1	1.22	142	0.6	3.5	45	3.5	167	115	portal hypertension	3	no	13	8	EVL	no	no	no
510	no	53	male	2008-04-07	no	4	no	no	no	HCV	51	3.2	9.6	1.31	140.4	0.8	4.3	87	2.4	131	131	peptic ulcer	6	no	15	9	EVL	no	no	no
511	no	63	male	2014-02-13	no	0	no	no	no	HBV	79	6.6	15.1	1.03	138	0.69	1.1	61	3.6	.	.	peptic ulcer	1	no	7	5	APC	no	no	no
512	no	73	male	2003-04-20	no	2	no	no	no	NBNC	102	6.6	7.3	1.16	139	1.3	1	16	3.9	186	115	peptic ulcer	5	no	11	5	APC	no	no	no
513	no	62	male	2003-04-21	no	2	yes	no	no	HCV	69	7.9	9.6	1.1	134	0.8	1.1	46	2.9	71	108	portal hypertension	6	no	8	7	EIS	no	no	no
514	no	57	male	2008-08-09	no	6	no	no	no	HBV	127	7.6	5.9	1.5	136.2	1.09	1.8	32	1.8	78	121	portal hypertension	3	no	14	7	EVL	no	no	no
515	no	54	male	2003-02-01	yes	4	no	no	no	HCV	116	6.7	13.5	1.1	139	0.8	1.3	41	3.5	93	87	portal hypertension	7	no	8	6	EIS	no	no	no
516	no	62	male	2014-10-29	yes	2	yes	no	no	HCV	78	4.7	9.4	1.19	135	0.8	1.9	69	3	120	95	portal hypertension	10	no	11	8	EVL	no	yes	no
517	no	67	male	2003-10-15	no	0	no	yes	no	HCV	84	7.5	10.4	1.1	148	1	1.9	59	2.3	86	64	portal hypertension	4	no	10	8	no treatment	no	no	no
518	no	85	female	2014-02-23	no	4	yes	no	no	NBNC	289	10.6	8.5	1.15	131	3.48	0.9	15	2.4	148	101	peptic ulcer	6	no	20	9	APC	no	yes	no
519	no	48	male	2003-03-25	yes	8	yes	no	no	HBV	149	9.9	9.6	1.23	133	0.8	1.7	28	2.2	95	81	portal hypertension	5	no	11	8	EVL	no	no	no
520	no	39	male	2003-05-06	yes	6	yes	no	no	BC	224	7	9.2	1.19	143	0.9	0.9	162	2.5	79	82	portal hypertension	12	no	8	8	EVL	no	yes	no
521	no	44	male	2003-05-22	no	0	no	no	no	NBNC	109	12.6	9.7	1.39	138	0.8	6.2	16	2.5	143	126	portal hypertension	4	no	17	9	EIS	no	no	no
522	no	62	female	2008-10-31	no	2	yes	yes	no	HCV	131	11	8.5	1.16	127.1	0.98	1	38	3	87	85	portal hypertension	5	no	8	8	no treatment	no	no	no
523	no	75	female	2004-10-25	no	0	no	no	no	NBNC	218	9.1	13.8	0.99	143	1.1	2	14	3.5	134	79	portal hypertension	4	no	10	7	EIS	no	no	no
524	no	66	male	2012-01-04	no	0	no	no	no	NBNC	284	9.7	14.2	1.22	152.7	0.8	3.6	141	3	183	76	portal hypertension	9	no	13	8	EVL	no	no	no
525	no	52	male	2007-03-16	no	2	no	no	no	HBV	97	9.6	9.4	1.18	136.6	1.2	1.7	37	2.4	91	96	portal hypertension	5	no	12	7	EVL	no	no	no
526	no	72	female	2003-09-13	yes	0	yes	no	no	HCV	145	5.1	14	1.21	136	0.9	1.8	13	2.7	103	98	portal hypertension	6	no	11	9	no treatment	no	no	no
527	no	35	male	2005-10-26	no	4	yes	no	no	BC	50	12.3	7.8	1.68	50	1.2	2.3	50	2.9	95	137	portal hypertension	3	no	17	8	EVL	no	no	no
528	no	72	male	2007-06-24	yes	4	yes	no	no	HBV	126	8.1	9.9	1.21	140.4	1	1.3	96	2.1	106	93	portal hypertension	33	no	10	9	EVL	no	yes	no
529	no	80	male	2011-09-26	yes	0	yes	no	no	HCV	240	8.3	9	1.79	138.5	1.27	1.9	107	3	118	112	portal hypertension	6	no	18	8	EVL	no	no	no
530	no	70	male	2003-03-06	yes	4	yes	no	no	HCV	223	4	6.7	1.1	132	0.9	1.2	57	1.8	188	105	peptic ulcer	11	no	8	8	no treatment	no	no	yes
531	no	67	male	2009-03-09	yes	0	yes	no	no	HCV	122	2.9	8.4	1.76	136.9	1.38	1.6	33	2.3	138	105	portal hypertension	7	no	18	9	EVL	no	no	yes
532	no	74	female	2003-07-19	no	4	no	no	no	HCV	45	7.3	10.3	1.45	145	0.7	2.4	90	3.9	155	97	portal hypertension	5	no	14	6	EVL	no	no	no
533	no	82	female	2003-08-01	no	0	no	no	no	HBV	111	6.1	9.6	1.14	135	5.1	2	21	3	.	.	peptic ulcer	4	no	24	7	APC	no	no	no
534	no	42	male	2012-03-26	no	2	no	no	no	NBNC	132	8.1	12.1	1.05	141.7	0.68	0.5	32	4.2	213	135	peptic ulcer	6	no	7	5	APC	no	yes	no
535	no	54	male	2003-07-20	yes	3	yes	no	no	BC	172	11.4	10.2	1.17	147	0.8	1.3	56	2.8	72	119	portal hypertension	4	no	9	7	EVL	no	yes	no
536	no	56	male	2003-08-07	yes	4	no	no	no	HBV	61	2.7	14.4	1.1	139	0.7	1.3	45	3.4	.	.	portal hypertension	11	no	8	6	no treatment	no	no	no
537	no	76	female	2006-12-17	no	2	yes	no	no	HCV	97	7.9	8.1	1.28	136	0.9	1.1	34	2.9	144	86	portal hypertension	5	no	10	8	EVL	no	no	no
538	no	83	female	2013-03-05	yes	4	yes	no	no	HCV	115	11.1	11.8	1.35	133.6	1.59	1.5	43	2.1	84	67	peptic ulcer	5	no	16	8	APC	no	no	no
539	no	43	male	2009-09-04	no	2	yes	no	no	BC	36	3.9	9.2	1.2	135.6	1.24	1.5	16	2.6	96	103	portal hypertension	5	no	12	8	EVL	no	no	no
540	no	76	male	2007-08-20	yes	2	yes	no	no	BC	60	6.7	9.5	1.09	135.1	3.8	1.3	19	2.4	140	86	peptic ulcer	4	no	21	8	APC	no	no	no
541	no	67	male	2005-02-18	no	2	yes	no	no	HBV	95	9.8	7.7	1.55	124	1.9	1.7	64	2.3	134	88	portal hypertension	13	no	19	9	EVL	no	no	no
542	no	58	female	2010-10-27	no	4	yes	no	no	HCV	61	9	9.1	1.42	138.4	1.13	1	68	2.8	85	77	portal hypertension	6	no	12	7	EVL	no	no	no
543	no	61	female	2013-08-24	yes	0	yes	no	no	HCV	76	3	8.1	0.98	137	3.57	0.5	49	4.1	150	81	peptic ulcer	4	no	19	6	APC	no	no	no
544	no	46	male	2010-07-19	no	0	no	no	no	HBV	96	6.3	8.3	1.1	139.3	0.85	0.8	33	2.9	101	125	portal hypertension	5	no	7	6	EIS	no	no	no
545	no	75	female	2008-09-12	yes	4	yes	yes	no	BC	53	6.2	9.4	1.21	137.4	0.65	1.5	34	3.9	120	90	portal hypertension	7	no	10	7	EVL	yes	no	no
546	no	45	male	2004-04-01	no	0	yes	no	no	HCV	163	3.1	10.9	1.1	131	1.3	7.4	135	3	.	.	portal hypertension	13	no	18	9	EVL	no	no	no
547	no	57	male	2003-11-06	yes	0	no	no	no	HCV	34	3.9	10.4	1.28	135	0.8	1.6	123	2.7	136	121	portal hypertension	5	no	11	7	EIS	no	no	no
548	no	76	male	2003-08-06	no	0	no	no	no	NBNC	189	9.2	13.6	1.02	145	1.3	1	52	3.9	92	108	portal hypertension	4	no	9	5	EIS	no	no	no
549	no	32	male	2004-09-11	yes	4	no	no	no	BC	121	14.3	5	1.49	131	1.2	2.5	61	2.9	119	150	portal hypertension	3	no	16	7	EVL	no	no	no
550	no	64	male	2003-08-12	no	2	no	no	no	NBNC	63	5.6	11.3	1.56	143	1.3	4.2	355	2.8	121	81	peptic ulcer	6	no	19	8	APC	no	no	yes
551	no	91	male	2014-04-18	no	1	no	no	no	NBNC	140	7.8	7.4	1.06	138	3.8	0.7	12	4	80	102	peptic ulcer	9	no	20	5	no treatment	no	no	no
552	no	39	male	2008-11-08	no	2	yes	no	no	NBNC	30	8.4	12	1.5	132.9	0.92	2.5	43	3.1	95	121	portal hypertension	5	no	14	8	no treatment	no	no	no
553	no	79	female	2010-01-08	no	0	no	no	no	NBNC	105	6.2	8.8	1.14	141.8	1.07	1.3	27	2.7	92	74	peptic ulcer	4	no	10	7	no treatment	no	no	no
554	no	74	male	2006-05-30	no	0	no	no	no	HCV	156	5.4	12.9	1.05	137	1.1	0.7	74	3.5	106	98	peptic ulcer	1	no	8	6	APC	no	no	no
555	no	70	female	2005-03-07	yes	2	yes	no	no	HCV	125	9.6	10.4	1.43	141	0.8	1.2	63	2.8	120	109	portal hypertension	22	no	11	8	EVL	no	no	yes
556	no	73	male	2003-10-15	no	0	no	no	no	HCV	132	13.2	8.6	1.09	141	2	0.5	88	3.1	73	85	portal hypertension	4	no	14	6	no treatment	no	no	no
557	yes	51	male	2011-03-16	no	2	yes	no	no	NBNC	93	12.7	12.6	1.25	128.1	1.37	1.8	86	3	83	123	portal hypertension	9	no	14	7	no treatment	no	no	no
558	no	69	female	2003-11-20	no	6	yes	no	no	HCV	135	7.4	6.8	1.1	136	1.2	0.8	60	3.5	116	102	portal hypertension	4	no	9	8	EVL	no	no	no
559	no	86	male	2004-08-09	yes	0	no	no	no	NBNC	116	4.9	12.4	1.46	139	1	3.8	81	3.2	131	74	peptic ulcer	4	no	16	8	no treatment	no	no	no
560	no	39	male	2003-11-13	no	0	no	no	no	NBNC	43	6.8	8.1	1.44	140	0.9	0.7	42	3.5	117	98	portal hypertension	5	no	11	6	EIS	no	no	no
561	no	56	male	2003-09-13	yes	0	yes	no	no	HCV	51	4.6	8.1	1.1	137	0.8	2.4	24	3.2	111	80	portal hypertension	10	no	11	9	EVL	no	no	no
562	no	71	male	2011-09-13	no	2	yes	no	no	HCV	118	8.2	10	1.17	133.9	0.81	1.6	42	3.6	163	84	portal hypertension	5	no	10	7	EVL	no	no	no
563	no	71	female	2003-09-29	no	2	no	no	no	HCV	46	6.5	10.5	1.38	135	0.7	1.2	54	2.6	144	86	portal hypertension	4	no	11	7	EIS	no	yes	no
564	no	51	male	2009-10-30	no	4	yes	no	no	HBV	108	5.3	10.4	1.38	137.6	0.59	2.2	28	2.3	168	129	portal hypertension	5	no	13	9	EVL	yes	no	no
565	no	37	male	2003-12-31	no	8	no	no	no	HCV	114	14.6	4.9	1.58	136	1.2	2.2	19	3.5	132	115	portal hypertension	7	no	16	7	EVL	no	no	no
566	no	84	male	2005-04-21	no	4	yes	no	no	HCV	204	9.3	9.3	1.36	137	1.9	1.7	46	2.4	134	101	peptic ulcer	15	no	18	9	APC	no	yes	no
567	no	42	male	2012-03-15	no	4	no	no	no	NBNC	118	13.5	8.5	1.38	140.6	1.24	1.5	70	3	77	103	portal hypertension	5	no	14	6	EVL	no	no	no
568	no	73	male	2014-11-29	no	6	no	no	no	NBNC	160	13.8	4.9	1.27	141	1.33	1.2	19	3.6	104	89	portal hypertension	10	no	13	5	EIS	no	no	no
569	no	67	male	2004-07-25	yes	2	yes	no	no	HCV	44.3	17.1	6.2	1.38	129	2.1	1	166	2.1	.	.	portal hypertension	19	no	17	9	EIS	no	no	no
570	no	66	male	2007-12-25	no	2	no	no	no	BC	102	5.6	6.1	1.38	138.2	1.1	1.3	29	2.5	85	89	portal hypertension	6	no	12	7	no treatment	no	no	no
571	no	64	female	2007-01-01	no	0	no	no	no	NBNC	158	11.2	9.1	0.9	135.3	0.9	1.4	56	3.4	187	115	portal hypertension	4	no	8	6	EVL	no	no	no
572	no	42	male	2003-12-24	no	4	yes	no	no	HCV	47	11.3	7	1.82	136	0.9	1.8	86	2.3	63	83	portal hypertension	7	no	15	9	EIS	no	no	no
573	no	59	male	2014-06-12	yes	2	yes	no	no	HBV	203	8.4	8.3	1.14	137	1.17	0.6	29	3.1	.	.	portal hypertension	15	no	9	8	EVL	no	no	no
574	no	69	female	2006-09-23	no	4	no	no	no	BC	257	15.3	8.2	1.33	139	1.6	1.9	80	2.5	116	100	portal hypertension	4	no	17	7	EIS	no	no	no
575	no	69	male	2012-03-31	yes	2	no	no	no	HCV	164	10	7.6	1.2	138	0.97	1.4	27	2.4	74	64	portal hypertension	4	no	10	7	EVL	no	yes	no
576	no	65	female	2004-03-23	yes	4	yes	no	no	HCV	36	4	7.5	1.16	129	2.6	2.7	21	3	95	90	portal hypertension	3	no	21	8	APC	no	no	no
577	no	54	male	2008-04-25	no	2	no	no	no	NBNC	82	4.9	8.5	1.29	140.7	0.9	1.6	50	3.2	153	93	peptic ulcer	6	no	11	6	APC	no	no	no
578	no	56	female	2009-10-26	yes	0	no	no	no	HCV	58	5.8	10.2	1.26	138.2	0.49	1.2	54	3.3	110	98	portal hypertension	2	no	10	6	EVL	no	no	no
579	no	33	male	2014-11-20	no	0	yes	no	no	BC	45	2.7	9.3	1.24	138	0.81	1.7	34	2.1	.	.	portal hypertension	4	no	11	8	EVL	no	no	no
580	no	57	male	2008-11-03	no	0	no	yes	no	HCV	85	9.2	10.2	1.49	138.3	0.72	2.9	47	2.4	77	114	portal hypertension	10	no	15	9	no treatment	no	no	no
581	no	61	female	2013-02-12	yes	8	no	no	no	BC	98	7.3	9.5	1.38	141.8	1.03	6.1	48	2.6	113	90	peptic ulcer	7	no	17	9	APC	no	no	no
582	no	38	male	2005-01-12	yes	6	no	no	no	HBV	70	2.6	5.7	1.17	139	0.9	3.2	60	2.6	82	129	portal hypertension	7	no	13	9	EVL	no	no	yes
583	no	50	male	2012-10-15	yes	4	yes	no	no	HBV	66	3.5	7.8	1.5	139.3	0.62	1.7	24	2.7	116	80	portal hypertension	4	no	13	8	EVL	no	no	no
584	no	56	male	2005-04-21	yes	0	no	no	no	HBV	44	4.6	11.8	1.19	137	0.7	3.1	39	3	149	55	peptic ulcer	3	no	13	8	APC	no	no	no
585	yes	68	female	2011-10-24	yes	4	no	no	no	BC	75	6.1	7.8	1.27	138.5	0.65	1.3	87	2.4	157	91	portal hypertension	4	no	10	7	EVL	no	no	no
586	yes	77	female	2013-12-30	no	4	yes	no	no	HCV	86	7.6	9.4	1.52	138	1.48	1.5	35	2.7	122	68	portal hypertension	8	no	16	9	EVL	no	no	no
587	no	40	male	2005-11-28	no	2	no	no	no	HCV	56	10.7	7.9	1.33	0	1.3	3.1	0	3	105	117	portal hypertension	2	no	16	8	no treatment	no	no	no
588	no	76	female	2007-04-30	no	2	yes	no	no	HCV	122	3.7	8.1	1.06	133.5	5.2	1.1	60	3.2	118	89	peptic ulcer	7	no	21	8	APC	no	no	no
589	no	69	male	2013-11-02	no	2	yes	yes	yes	HCV	170	9.6	10	1.11	128	2.03	2.1	28	3.5	83	104	portal hypertension	6	no	17	9	EVL	no	no	no
590	no	48	male	2014-04-11	no	0	yes	no	no	HBV	129	10.5	9.8	1.43	132	1.01	2.2	15	2.4	83	74	portal hypertension	4	no	14	9	EVL	no	yes	yes
591	no	55	male	2007-07-02	yes	2	yes	no	no	HBV	80	14.6	11.1	1.54	136.7	1.3	1.4	114	2.1	80	95	portal hypertension	9	no	15	9	EVL	yes	no	no
592	no	35	male	2005-06-13	no	0	no	no	no	HBV	31	2.5	12.4	1.34	140	0.9	1.2	22	3	128	101	portal hypertension	4	no	10	6	EVL	no	no	no
593	no	55	male	2004-06-06	no	8	no	no	no	BC	155	20.5	5.9	1.59	132	1.8	1.6	556	2.5	108	133	portal hypertension	8	no	19	7	EVL	no	no	yes
594	no	76	female	2006-11-14	no	4	yes	no	no	HCV	121	6.9	6.3	1.19	0	0.8	0.8	68	2.8	120	89	peptic ulcer	3	no	8	7	no treatment	no	no	no
595	no	54	female	2010-03-12	no	0	no	no	no	BC	33	3.5	9	1.05	137.3	0.39	1.9	35	3	146	100	portal hypertension	9	no	9	6	EVL	no	no	no
596	no	77	female	2014-12-08	yes	10	yes	no	no	HCV	91	6.3	7.1	1.39	145	0.97	1.5	46	1.9	161	114	portal hypertension	12	yes	12	9	EVL	no	no	no
597	no	56	male	2005-03-08	yes	2	no	no	no	HCV	106	6.4	10.9	1.21	140	1.3	1.2	29	2.2	93	101	portal hypertension	17	no	12	7	EVL	no	no	no
598	no	44	male	2006-06-29	no	0	no	no	no	HBV	58	4.8	10.3	1.3	142	0.9	3.3	42	3	139	69	portal hypertension	6	no	14	8	EVL	no	no	no
599	no	75	female	2004-08-04	yes	0	yes	no	no	HBV	78	8.2	12.2	1.12	137	0.8	2.3	101	2.9	.	.	portal hypertension	7	no	11	9	EVL	no	no	no
600	no	52	male	2006-07-24	no	2	no	no	no	HCV	45	4.6	9.9	1.4	136	1.1	1.2	56	3.5	178	98	peptic ulcer	4	no	12	6	APC	no	yes	no
601	no	67	female	2004-05-03	no	0	yes	no	no	HBV	56	2.6	7.6	1.1	139	1	0.7	19	2.5	.	.	portal hypertension	6	no	7	8	no treatment	no	no	no
602	no	83	male	2014-12-24	no	2	yes	no	no	HCV	113	11.1	9.9	1.2	132	1.36	1.4	73	3.4	149	85	portal hypertension	4	no	13	7	EVL	no	no	no
603	no	61	male	2007-02-05	no	2	yes	no	no	NBNC	70	6.2	10	1.09	141.7	1.6	1.1	32	3	107	72	portal hypertension	4	no	12	7	EVL	no	no	no
604	no	47	male	2011-07-26	no	4	no	no	no	NBNC	118	8.9	8.9	1.35	139.1	1.08	1.9	26	2.8	101	54	portal hypertension	4	no	13	6	no treatment	no	yes	no
605	no	82	female	2004-08-12	no	4	no	no	no	HCV	44	5.6	10.1	1.25	140	0.9	2	56	2.8	103	68	portal hypertension	1	no	12	7	EVL	no	no	no
606	no	54	male	2009-12-18	no	4	no	no	no	HCV	107	7.9	10.3	1.24	129.2	1.27	3	139	2.5	76	156	portal hypertension	6	no	15	8	no treatment	no	no	no
607	no	61	male	2007-12-03	yes	2	no	no	no	BC	33	2.2	12.7	1.16	128.7	1.1	1.9	36	3.5	118	95	portal hypertension	13	no	11	6	EIS	no	yes	no
608	no	48	male	2012-08-13	no	0	no	no	no	HBV	63	4.5	14	1.52	138	0.52	2.2	25	3.1	179	108	portal hypertension	4	no	14	7	EVL	no	no	no
609	no	46	male	2014-05-08	no	2	no	no	no	HCV	66	7.6	10.1	1.05	136	0.86	1	36	3	138	102	portal hypertension	3	no	7	6	EVL	no	no	no
610	no	75	female	2008-11-24	no	0	yes	no	no	HBV	236	6.8	12.5	1.1	134.5	0.59	2	164	3.5	155	89	portal hypertension	5	no	10	9	EVL	no	no	no
611	no	55	female	2004-05-05	no	0	no	no	no	HBV	89	6.1	10.3	1.1	130	1.5	0.5	20	3.1	105	121	portal hypertension	10	no	11	6	EVL	no	no	no
612	no	49	female	2004-05-23	no	2	no	no	no	HCV	33	2	7	1.44	139	0.7	1.8	40	3	99	90	portal hypertension	6	no	13	6	EVL	no	no	no
613	no	71	male	2012-12-08	no	4	no	no	no	NBNC	228	10.5	2.4	2.08	130.4	1.26	2.6	30	1.7	104	115	portal hypertension	5	no	20	9	no treatment	no	no	no
614	no	75	male	2005-03-08	no	2	no	no	no	HCV	63	15.8	14.2	1.1	137	1.4	1	199	2.7	182	120	portal hypertension	6	no	11	7	EVL	no	no	no
615	yes	71	female	2004-06-26	no	0	no	no	no	BC	62	2.6	10.4	1.27	143	0.7	1	43	3.8	151	109	portal hypertension	5	no	9	5	no treatment	no	no	no
616	yes	73	female	2012-01-29	yes	0	no	no	no	HCV	102	7.8	11.1	1.16	138.7	0.86	0.9	35	2.9	162	98	portal hypertension	4	no	8	6	EVL	no	no	no
617	no	68	female	2012-09-13	no	6	no	yes	no	HCV	106	5.2	8.1	1.36	142.1	0.71	2.5	53	2.6	139	109	portal hypertension	6	no	13	9	EIS	no	no	no
618	no	64	male	2008-10-04	no	6	yes	no	no	HCV	114	8	7.7	1.27	131.6	3.83	0.9	53	2.2	91	112	peptic ulcer	5	no	22	9	APC	no	no	no
619	no	49	male	2011-06-24	no	1	yes	no	no	NBNC	136	14.8	10.4	1.36	141.5	0.9	2.7	31	4.2	83	96	portal hypertension	5	no	14	7	EVL	no	no	no
620	no	70	male	2011-11-11	no	3	yes	no	no	NBNC	102	5.7	8.8	1.1	138.4	10.25	1.3	13	3.1	93	111	peptic ulcer	5	no	22	8	no treatment	no	no	no
621	no	51	male	2013-11-30	yes	2	no	yes	no	HBV	52	7.3	8.5	1.59	138	0.77	3	44	2.4	122	105	peptic ulcer	6	no	16	9	no treatment	no	no	no
622	no	73	male	2004-04-09	no	3	no	no	no	HCV	147	7.9	6.9	1.11	138	1.3	2	31	3.5	60	61	portal hypertension	4	no	13	6	EIS	no	yes	no
623	no	74	female	2012-09-26	no	0	yes	no	no	HCV	138	10.2	12.3	1.22	138.6	0.62	1.7	28	2.7	178	76	peptic ulcer	6	no	11	9	no treatment	no	no	no
624	no	73	male	2008-12-13	no	0	no	no	no	HCV	86	4.8	12.4	1.32	138.9	0.6	2.8	150	2.4	135	121	peptic ulcer	4	no	13	8	EVL	no	no	no
625	yes	47	male	2012-04-20	no	4	no	no	no	HBV	98	13	10.3	1.44	142.4	0.9	3	76	3.3	124	103	portal hypertension	5	no	15	7	EIS	no	no	no
626	no	27	male	2006-04-07	no	2	no	no	no	HBV	260	16.3	8.1	1.44	140	0.9	11	43	3	118	156	portal hypertension	4	no	20	8	no treatment	no	no	no
627	no	57	male	2004-08-25	no	0	no	no	no	NBNC	83	7.9	11.1	1.42	135	0.8	3	33	3.5	137	105	peptic ulcer	3	no	15	7	EVL	no	no	no
628	no	50	male	2004-08-23	yes	6	yes	no	no	BC	100	7.2	6.5	1.34	142	1	1.4	46	2.3	93	76	portal hypertension	10	no	11	9	EVL	no	no	no
629	no	82	female	2010-08-06	no	6	no	no	no	NBNC	120	6.7	6.9	1.48	140.7	2.15	1.3	15	2.6	115	64	portal hypertension	7	no	19	8	no treatment	no	no	no
630	no	32	male	2004-09-13	no	0	no	no	no	HBV	87	10	11.6	1.1	141	0.9	1.2	35	3.1	97	131	portal hypertension	4	no	8	6	no treatment	no	no	no
631	no	52	male	2006-02-15	no	2	yes	no	no	HCV	106	15.7	5.6	1.65	131	1.7	1.1	35	2.6	66	90	portal hypertension	12	no	17	8	EVL	yes	no	yes
632	no	53	female	2005-11-30	no	2	no	no	no	HCV	78	7.9	9.3	1.37	133	0.7	1.9	56	2.1	117	123	portal hypertension	8	no	12	7	no treatment	no	yes	no
633	no	61	male	2009-02-06	no	12	yes	no	no	NBNC	113	8.9	9.8	1.25	145.7	1.03	1.6	36	2.6	64	109	portal hypertension	22	yes	11	8	EIS	no	no	no
634	no	60	male	2004-10-11	yes	2	yes	no	no	HCV	48	12.1	8.6	1.24	133	2.1	2.3	351	2.6	110	84	portal hypertension	6	no	19	9	EVL	no	no	no
635	no	64	male	2004-10-05	no	4	yes	no	no	HCV	39	3.7	8.1	1.3	138	1.2	1.8	45	2.4	85	80	portal hypertension	6	no	13	8	no treatment	no	yes	no
636	no	70	female	2006-12-26	yes	2	no	no	no	NBNC	99	2.8	7.6	1.18	131	0.8	0.8	42	3.8	.	.	portal hypertension	10	no	8	5	no treatment	no	no	no
637	no	60	male	2013-04-17	no	4	no	no	no	HBV	161	8.6	14.6	1.08	142	0.91	1.6	61	2.9	116	114	portal hypertension	4	no	9	6	EVL	no	no	no
638	no	57	female	2004-10-05	no	2	no	no	no	HCV	224	5.1	6.5	1.09	143	0.9	0.8	68	3.2	90	150	portal hypertension	4	no	7	6	EVL	no	no	no
639	no	56	female	2007-08-22	no	2	no	no	no	HCV	71	7.6	10.4	1.23	142.1	1.4	1.1	25	3.2	108	76	portal hypertension	10	no	12	6	EVL	no	no	no
640	no	65	female	2006-05-01	no	0	no	no	no	BC	131	10.5	11.8	1.42	141	0.7	1.9	69	2.4	91	81	portal hypertension	9	no	13	7	EIS	yes	no	no
641	no	45	male	2007-01-08	no	0	no	no	no	HCV	34	4.3	13.4	1.36	135.3	0.8	5.5	35	2.2	174	121	peptic ulcer	15	no	16	9	no treatment	no	no	no
642	no	71	male	2005-06-15	no	2	no	no	no	HCV	124	4.7	8.5	1.18	133	1.1	1.2	38	3.3	117	83	peptic ulcer	4	no	10	6	APC	no	no	no
643	yes	73	female	2014-09-08	no	6	yes	no	no	HCV	156	10.9	7.8	1.13	135	1.18	0.9	22	3	136	95	portal hypertension	11	no	9	8	EIS	no	no	no
644	no	41	male	2014-02-26	no	0	no	no	no	NBNC	118	6.1	11.7	1.01	135	0.72	1.1	16	2.7	117	144	portal hypertension	6	no	7	7	EVL	no	no	no
645	no	52	male	2005-01-16	no	0	no	no	no	HCV	126	8.7	8.2	1.33	137	1.3	2.1	257	3.4	99	117	portal hypertension	5	no	15	7	EVL	no	no	no
646	no	54	male	2005-01-07	no	4	no	no	no	NBNC	76	6.6	6.6	1.16	141	0.9	1.6	28	3.5	101	133	peptic ulcer	5	no	10	6	APC	no	no	no
647	yes	47	male	2004-12-18	no	2	no	no	no	HBV	20	7.1	9.6	1.13	133	1.1	1.1	54	3.8	95	96	portal hypertension	3	no	9	5	EIS	no	no	no
648	no	71	female	2008-09-24	yes	0	yes	no	no	HCV	97	5	15.3	1.22	139.6	0.7	2.7	53	2.5	175	85	peptic ulcer	7	no	12	9	APC	no	no	yes
649	no	79	male	2014-01-03	yes	0	yes	no	no	HCV	44	4	12.4	1.4	137	1.42	2.9	99	2.7	186	94	portal hypertension	4	no	18	9	no treatment	no	no	no
650	no	41	male	2005-06-28	yes	4	yes	no	no	HBV	210	9.7	6.3	1.57	137	0.8	1.9	128	2.3	90	114	portal hypertension	39	no	14	9	EVL	no	yes	yes
651	no	56	male	2004-12-31	no	2	yes	no	no	BC	93	5.9	11.8	1.24	140	1.1	1.2	44	2.4	91	68	portal hypertension	6	no	10	8	EIS	no	no	no
652	no	77	male	2013-02-12	yes	0	no	no	yes	HCV	104	10.7	9.9	1.3	133.6	1.79	2.1	77	2.5	149	90	peptic ulcer	3	no	18	8	no treatment	no	no	no
653	no	67	male	2009-06-24	yes	0	no	no	no	HCV	43	4.2	11.9	1.24	136.1	0.65	1.8	200	2.5	103	72	portal hypertension	3	no	11	7	APC	no	no	no
654	no	21	male	2011-03-14	no	0	no	no	no	BC	65	9.3	9.4	1.4	136.9	1.31	1.3	36	3.5	152	102	portal hypertension	4	no	14	6	EVL	no	no	no
655	no	44	male	2012-11-12	no	4	no	no	no	NBNC	74	7.5	8.8	1.29	136.2	1.46	2.3	29	2.8	80	96	portal hypertension	10	no	16	7	EIS	no	no	no
656	no	42	male	2006-10-05	no	2	no	no	no	NBNC	39	6.6	11.8	1.2	137	1	1.1	42	3.4	104	119	portal hypertension	3	no	9	6	EVL	no	no	no
657	no	73	male	2009-01-08	yes	0	yes	no	no	NBNC	81	3.1	9	1.25	141.2	1.33	1.5	38	2.3	140	101	peptic ulcer	14	no	13	9	APC	no	no	no
658	no	56	male	2006-11-14	no	0	no	no	no	HCV	126	17.5	9.2	1.66	135	1.7	1.5	49	1.9	70	123	portal hypertension	4	no	19	7	EIS	no	no	no
659	no	61	male	2008-01-14	yes	2	no	no	no	HCV	192	12.1	8.8	1.07	138.5	1	0.8	63	3.1	111	137	portal hypertension	3	no	7	6	APC	no	no	no
660	no	46	male	2005-01-29	no	2	no	no	no	HBV	99	12.8	9	1.43	136	0.7	4.5	59	2.3	213	137	portal hypertension	3	no	16	9	no treatment	no	no	no
661	no	56	female	2013-03-20	no	6	no	no	no	HCV	169	7.5	7.2	1.17	140.4	0.59	0.7	44	4.1	104	117	portal hypertension	3	no	8	5	no treatment	no	no	no
662	yes	34	male	2008-01-19	no	2	no	no	no	HBV	109	12.4	13.8	1.27	138.3	0.8	1.3	49	3.5	100	96	portal hypertension	4	no	10	6	EVL	no	no	no
663	no	46	male	2013-03-25	yes	2	yes	no	no	HBV	104	3.2	7.8	1.09	139.3	0.7	2.3	102	2.9	138	111	peptic ulcer	7	no	11	8	no treatment	no	no	no
664	no	65	male	2013-04-06	yes	0	no	no	no	HBV	45	7.7	9.2	1.16	135.8	0.97	1.2	43	2.8	137	111	portal hypertension	6	no	9	6	EVL	no	no	no
665	no	84	female	2007-10-20	no	4	no	no	no	HCV	122	9.2	4.1	1.09	138.4	2.4	0.9	40	2.3	93	77	portal hypertension	11	no	16	7	no treatment	yes	no	no
666	no	52	male	2007-01-16	no	0	yes	no	no	HCV	60	5.2	14.4	1.43	141.7	0.6	2.3	126	2.9	109	102	peptic ulcer	3	no	14	9	APC	no	no	no
667	no	68	female	2005-04-18	no	2	yes	no	no	HCV	126	7.2	10.3	1.16	135	0.5	1.7	68	1.9	115	89	portal hypertension	9	no	10	9	EVL	no	no	no
668	no	66	male	2005-06-10	no	6	yes	no	no	HCV	97	9.3	11.8	1.23	139	1.6	1.3	46	3	119	85	portal hypertension	20	no	14	7	EVL	no	no	no
669	no	76	female	2011-08-30	yes	2	no	no	no	HCV	49	2	9.3	1.28	134.7	0.84	1.1	36	2.9	131	90	portal hypertension	3	no	10	6	no treatment	no	no	no
670	no	59	male	2007-05-26	no	4	no	no	no	NBNC	70	4.4	7.7	1.28	142.3	1	2	26	2.8	108	55	peptic ulcer	5	no	12	7	no treatment	no	no	no
671	no	44	male	2005-05-06	no	2	yes	no	no	BC	84	12.5	8.3	1.6	139	1.3	1.3	15	2.5	115	89	portal hypertension	7	no	15	8	EIS	no	no	no
672	no	53	male	2005-05-31	no	8	no	yes	no	NBNC	126	22.2	7.7	1.8	139	1.7	1	14	3.5	66	112	portal hypertension	7	no	18	8	APC	no	no	no
673	no	55	male	2011-04-08	no	0	no	no	no	NBNC	135	7.8	11.7	1.18	137.9	0.86	2.9	19	3.3	95	106	portal hypertension	4	no	12	7	EVL	no	no	no
674	no	37	male	2005-05-17	no	1	no	no	no	NBNC	42	3.9	12.1	1.3	140	0.9	5.2	67	4	125	100	portal hypertension	3	no	16	7	EVL	no	no	no
675	no	68	male	2012-10-27	yes	0	no	no	no	BC	126	6.2	15.2	1.02	136.6	0.73	1.9	108	2.9	143	99	peptic ulcer	4	no	9	6	APC	no	no	no
676	no	68	female	2009-06-16	no	0	no	no	no	HCV	112	11.8	0	1.32	138.3	1.21	1.4	80	2.5	96	111	portal hypertension	6	no	13	7	no treatment	no	no	no
677	no	60	female	2014-03-05	no	6	yes	no	no	HCV	37	4.1	8.2	1.04	135	1.58	1	30	3.4	152	93	portal hypertension	4	no	11	8	EVL	no	yes	no
678	no	28	male	2005-05-23	no	0	no	no	no	NBNC	215	8.3	10.4	1.08	137	0.8	1.3	54	3.6	123	145	portal hypertension	4	no	8	5	EVL	no	no	no
679	no	63	female	2005-05-22	no	4	yes	no	no	HCV	65	6.8	7.6	1.34	142	0.9	0.9	108	2.4	114	95	portal hypertension	5	no	10	9	EVL	no	no	no
680	no	58	female	2010-11-20	yes	0	no	no	no	HBV	197	6.8	9.1	1.17	138.3	0.55	3	38	2.5	144	95	portal hypertension	5	no	12	8	no treatment	no	no	no
681	no	59	male	2006-09-02	no	4	yes	no	no	HCV	103	4.3	6.6	1.15	135	2.2	1.1	105	2.7	158	86	peptic ulcer	5	no	16	8	APC	no	no	no
682	no	69	male	2008-08-06	yes	4	no	no	no	HCV	69	8.6	8.7	1.61	136.6	1.27	3.5	90	2.2	113	119	portal hypertension	6	no	19	9	EVL	no	no	no
683	no	53	male	2006-10-15	no	4	yes	no	no	NBNC	264	16.2	6.2	1.3	135	2.3	2.1	13	2.5	97	108	peptic ulcer	6	no	20	9	APC	no	no	no
684	no	77	male	2014-02-21	no	2	no	no	no	HCV	218	8.7	8.1	1.05	136	1.47	0.7	77	2.9	128	95	portal hypertension	5	no	11	6	EIS	no	no	no
685	no	63	female	2008-09-24	no	0	no	no	no	HCV	113	3.6	12.5	1.22	135.6	0.62	1.8	73	2.5	182	83	peptic ulcer	8	no	9	7	APC	no	no	no
686	no	73	female	2006-05-23	yes	6	no	no	no	HBV	101	13.5	7.8	1.25	142	0.9	0.9	41	3.3	67	94	portal hypertension	5	no	9	6	EVL	no	no	no
687	no	75	female	2011-10-09	yes	2	no	no	yes	HCV	66	7	10.1	1.31	136.5	1.01	2.8	49	2.6	154	112	portal hypertension	4	no	13	8	EVL	no	no	no
688	no	65	male	2005-07-28	no	2	yes	no	no	NBNC	118	8.2	11.2	1.04	140	1.9	1	50	2.9	76	97	peptic ulcer	7	no	13	7	APC	no	yes	no
689	no	70	male	2008-03-13	no	6	yes	no	no	NBNC	171	14.2	4.9	1.4	131.1	1.6	1	28	1.7	121	98	portal hypertension	14	no	15	9	no treatment	no	yes	no
690	no	56	male	2012-04-10	yes	0	yes	no	no	HBV	150	6.5	4.62	1.33	134.3	1.31	10.1	48	4.1	222	127	portal hypertension	3	no	21	9	EVL	no	no	no
691	no	75	male	2013-07-13	no	2	yes	no	no	HCV	89	12.9	12.3	1.11	141	0.87	0.8	30	4.1	74	58	portal hypertension	6	no	8	6	EVL	no	no	no
692	no	70	male	2014-01-16	yes	7	no	no	no	HCV	105	9.1	10.4	1.18	136	1.1	1.1	58	3.1	120	106	portal hypertension	5	no	10	6	EIS	no	no	no
693	no	75	female	2005-07-29	yes	0	yes	no	no	HCV	74	3.7	12.5	1.26	130	0.6	1.2	14	2.8	134	96	portal hypertension	17	no	10	8	APC	no	yes	no
694	no	44	male	2012-05-20	no	0	yes	no	no	NBNC	114	9.8	10.7	1.21	116.6	1.03	1.4	23	2.9	101	111	portal hypertension	3	no	10	8	no treatment	no	no	no
695	no	50	female	2005-08-21	no	4	yes	no	no	NBNC	1262	24.7	7.9	1.29	138	0.9	0.8	85	3.2	49	78	portal hypertension	3	no	9	7	EVL	no	no	no
696	no	34	male	2005-08-20	no	2	no	no	no	NBNC	235	24.1	7.3	1.29	134	0.8	2.2	72	2.7	111	131	peptic ulcer	5	no	12	8	APC	no	no	no
697	no	53	male	2010-06-28	yes	2	yes	no	no	HBV	183	3.9	8.6	1.14	135.3	0.85	1.1	33	2.9	129	94	portal hypertension	11	no	8	7	EVL	no	no	no
698	no	32	male	2009-11-19	no	0	no	no	no	HCV	64	6.6	11.3	1.44	147	0.8	1.8	91	3.1	121	115	portal hypertension	4	no	13	6	no treatment	no	no	no
699	no	41	male	2010-02-14	no	4	no	no	no	BC	40	5	6.8	1.94	134.2	1.27	2.3	44	2.3	60	102	portal hypertension	6	no	19	9	EVL	no	no	no
700	no	67	male	2007-07-31	yes	2	no	no	no	HCV	49	5.1	9.3	1.32	142.8	1.4	1.1	54	3.2	87	86	peptic ulcer	5	no	13	6	no treatment	no	no	no
701	no	44	male	2008-08-23	yes	4	yes	yes	no	HBV	266	9.2	9.1	1.22	133.7	0.68	1.1	187	3.4	100	135	portal hypertension	21	yes	9	8	no treatment	no	no	yes
702	no	82	female	2009-11-26	no	2	yes	no	no	HCV	103	5.7	10.5	1.16	137.4	0.65	1.4	85	2.9	148	116	portal hypertension	4	no	9	7	EVL	no	no	no
703	yes	42	male	2007-07-21	no	4	no	no	no	HCV	78	11.8	9.8	1.22	132.6	0.9	0.8	26	3.1	96	96	portal hypertension	4	no	9	6	EVL	no	no	no
704	no	71	female	2008-07-04	no	0	no	no	no	HCV	60	2.9	8.4	1.29	134.7	0.54	3.7	51	3.5	149	91	portal hypertension	6	no	14	8	EIS	no	no	no
705	no	56	male	2008-07-09	no	0	no	no	no	HCV	58	3.8	13.2	1.31	136.1	0.7	2.1	100	2.8	103	108	portal hypertension	4	no	12	7	EVL	no	no	no
706	no	56	male	2009-04-20	no	0	yes	no	no	HBV	65	8.1	9.1	1.34	139.8	0.75	2.7	127	3.5	107	140	portal hypertension	3	no	13	9	no treatment	no	no	no
707	no	43	female	2005-10-17	no	0	yes	no	no	HCV	125	6.9	9.4	1.1	139	0.9	0.6	44	2.3	94	106	portal hypertension	6	no	7	8	EVL	no	no	no
708	no	37	female	2008-06-17	no	8	no	no	yes	HCV	108	5.4	4.8	1.47	132.3	0.64	1.8	81	3.2	103	93	portal hypertension	3	no	13	6	EVL	no	no	no
709	no	57	male	2014-05-09	no	4	yes	no	no	NBNC	148	8.3	11	1.13	130	1.5	1.3	58	3.5	205	103	portal hypertension	12	no	13	8	EVL	no	yes	no
710	no	60	female	2010-09-27	yes	6	yes	no	no	HCV	25	1.9	11.7	1.15	140	0.73	2.2	37	2.7	.	.	portal hypertension	9	no	11	9	EVL	no	no	no
711	no	47	male	2011-03-12	no	2	yes	no	no	NBNC	131	10.2	8.4	1.52	136.9	1.12	5.2	29	2.8	130	133	portal hypertension	9	no	18	9	no treatment	no	no	no
712	no	65	male	2005-11-23	no	0	no	no	no	HBV	73	7.9	13.2	1.36	145	1.2	3	25	3.1	141	101	peptic ulcer	7	no	16	7	APC	no	no	no
713	no	51	male	2011-05-07	no	0	no	no	no	BC	202	2.9	7.5	1.14	0	1.37	0.7	45	2.5	.	.	portal hypertension	4	no	11	7	no treatment	no	no	no
714	no	54	male	2013-01-02	no	6	yes	no	no	HCV	293	8.8	5.9	2.04	138.3	1.46	2.4	70	2.9	142	167	portal hypertension	8	yes	21	9	EVL	no	no	no
715	no	55	male	2012-04-16	yes	4	no	no	no	HCV	102	4.7	8.8	1.28	139.8	0.78	0.7	86	3.4	150	129	portal hypertension	6	no	9	6	EVL	no	no	no
716	no	70	female	2011-05-17	no	2	no	no	no	HCV	95	4.8	11.2	1.09	135.7	1.03	1	20	4.4	116	96	portal hypertension	3	no	8	5	EVL	no	no	no
717	no	39	male	2008-06-14	yes	4	yes	no	no	BC	79	6.4	11.2	1.31	134.7	0.88	2.2	62	4.1	120	100	portal hypertension	10	no	12	7	no treatment	no	no	no
718	no	69	male	2006-02-18	yes	6	no	no	no	HCV	380	11.7	6.4	1.31	138	0.9	1.4	41	2.3	98	89	portal hypertension	4	no	11	7	EVL	no	no	no
719	no	56	male	2013-05-11	yes	2	no	no	no	HCV	96	9	11.3	1.33	138	1.55	1.5	33	2.4	71	133	portal hypertension	8	no	15	7	EVL	yes	no	no
720	no	58	male	2012-11-26	yes	0	no	no	no	HBV	113	6.2	12	1.11	139	1.14	1.2	48	3.2	163	106	peptic ulcer	4	no	10	6	APC	no	no	no
721	no	62	female	2006-05-01	no	2	yes	yes	no	HCV	121	7.5	9.8	1.25	134	0.7	1.8	56	1.6	148	64	peptic ulcer	5	no	11	9	APC	no	no	no
722	no	64	male	2014-08-25	yes	2	yes	no	no	HBV	89	3.4	7.8	1.09	138	0.67	1.3	22	2.8	90	111	peptic ulcer	4	no	8	7	no treatment	no	no	no
723	no	82	female	2013-11-22	no	0	no	no	no	HCV	87	3.7	13.1	1.11	137	0.66	1.3	102	3.7	168	72	portal hypertension	5	no	9	5	EVL	no	no	no
724	no	58	male	2006-04-15	no	4	no	no	no	NBNC	90	4.7	9.2	1.42	139	0.9	2.4	9	3.1	79	71	portal hypertension	3	no	14	7	EVL	no	no	no
725	no	79	male	2011-06-16	yes	2	no	no	no	HCV	117	8.3	13.5	1.26	138.6	1.46	3.8	86	2.1	127	85	portal hypertension	3	no	18	9	EIS	no	no	no
726	no	42	male	2006-04-27	no	6	yes	yes	no	HBV	150	13.9	6	1.32	134	1.5	1.3	29	2.4	137	89	peptic ulcer	6	no	14	9	APC	no	no	no
727	no	56	female	2006-10-03	no	8	no	no	no	NBNC	187	12.9	5.4	1.23	131	1.5	2	23	3.5	100	100	peptic ulcer	4	no	15	7	APC	no	no	no
728	no	65	female	2006-11-25	yes	2	no	no	no	HBV	40	4.9	8.1	1.34	128	5.4	1.2	20	2.3	109	87	portal hypertension	5	no	24	7	no treatment	yes	no	no
729	no	81	male	2006-12-02	yes	6	yes	no	no	HCV	204	5.5	4.4	1.19	143.9	1	1.7	19	2.9	114	69	portal hypertension	3	no	10	8	no treatment	no	no	no
730	no	82	female	2006-08-18	no	4	no	no	no	HBV	73	10	8.7	1.22	136	1.1	1.7	30	3.1	122	103	peptic ulcer	5	no	12	6	APC	no	yes	no
731	no	64	male	2009-04-24	yes	1	no	no	no	BC	31	1.9	11.1	1.26	137.5	0.98	2.3	35	3.3	155	66	portal hypertension	4	no	12	7	EVL	no	no	no
732	no	46	male	2006-07-18	yes	0	no	no	no	HBV	301	15.7	10	1.1	129	0.9	2.7	36	3.1	116	115	peptic ulcer	15	no	11	7	APC	no	no	no
733	no	62	male	2012-09-25	no	2	no	no	no	HCV	45	6.7	10.4	1.4	140.9	0.8	3.3	39	2.3	101	73	peptic ulcer	4	no	15	9	APC	no	no	no
734	no	70	male	2011-04-06	no	6	yes	no	no	HCV	214	4.9	6.4	1.13	132.5	1.16	1.5	57	2.5	195	94	portal hypertension	4	no	11	9	EVL	no	no	no
735	no	43	male	2009-05-04	no	6	no	no	no	NBNC	207	9.3	9.3	1.22	141.4	0.71	2	57	3	152	142	peptic ulcer	2	no	11	7	no treatment	no	no	no
736	no	45	male	2006-09-26	no	2	no	no	no	NBNC	209	7.6	11	1.12	137	0.8	1.6	30	3.5	163	131	portal hypertension	7	no	9	6	EVL	no	no	no
737	no	62	female	2006-11-20	no	0	yes	no	no	NBNC	37	1.6	9.6	1.1	124	2.6	1.3	15	3.3	105	80	peptic ulcer	32	yes	18	8	APC	no	no	no
738	no	71	male	2010-10-11	no	6	no	no	no	HBV	82	7.9	5.5	1.26	134.4	2.44	1	63	2.4	123	98	portal hypertension	6	no	18	7	EVL	no	no	no
739	no	70	male	2008-02-11	no	6	no	yes	no	HCV	159	11.3	9.1	1.24	138.9	1.1	1.5	84	2.6	129	120	portal hypertension	4	no	11	7	EVL	no	no	no
740	no	38	male	2008-10-14	no	4	no	no	no	HCV	56	3.7	11.3	1.2	136.1	0.59	5.1	66	3	154	150	portal hypertension	2	no	15	8	EVL	no	no	no
741	no	55	male	2006-11-07	no	0	no	no	no	HBV	87	7.8	10	1.46	137	1.3	2.3	120	2.5	131	83	peptic ulcer	3	no	16	8	no treatment	no	no	no
742	no	55	male	2013-08-17	yes	2	yes	no	no	HCV	100	5.6	8.8	1.04	136	0.82	1.2	68	4.1	191	96	portal hypertension	4	no	8	6	EVL	no	no	no
743	no	76	male	2007-03-19	yes	0	yes	no	no	HCV	137	4.1	12.6	1.03	130.1	1.1	1.9	53	3.1	106	71	portal hypertension	5	no	10	7	no treatment	no	no	no
744	no	49	male	2006-12-28	yes	4	yes	no	no	HBV	90	4.4	10.6	1.11	136.9	0.9	1.4	217	2.2	96	133	portal hypertension	8	no	9	8	EVL	no	no	no
745	no	67	female	2006-12-18	yes	4	no	no	no	HCV	98	7.3	6.8	1.39	143	1	1.5	48	2.1	113	114	portal hypertension	12	no	12	7	no treatment	no	no	no
746	no	40	male	2009-02-17	no	4	no	no	no	HBV	105	6.1	6	1.26	136.4	0.72	1.6	23	2.8	136	133	peptic ulcer	7	no	11	6	no treatment	no	no	no
747	no	41	male	2007-01-03	no	0	no	no	no	NBNC	89	6.6	12.1	1.21	142.5	0.4	3.8	23	2.4	129	94	peptic ulcer	3	no	14	9	APC	no	no	no
748	no	74	male	2013-08-30	no	0	yes	no	no	HCV	81	13.1	10.7	1.34	135	1.74	2	99	2.5	92	89	portal hypertension	5	no	18	9	EVL	no	no	no
749	no	54	male	2013-10-08	no	4	no	no	no	NBNC	52	5.4	11.5	1.4	139	0.89	3.9	58	3.5	108	114	portal hypertension	3	no	15	8	EVL	no	no	no
750	no	55	male	2014-09-21	yes	10	yes	no	no	NBNC	152	12	6.4	1.19	137	1.29	3.8	9	3.7	124	149	portal hypertension	5	no	16	8	EVL	no	no	no
751	yes	47	male	2010-02-21	no	2	no	yes	no	HBV	58	9.6	11.6	1.46	145.7	1.01	1.8	66	3.6	93	109	portal hypertension	4	no	13	6	no treatment	no	no	no
752	no	61	male	2012-03-21	no	4	no	no	no	HCV	80	5.3	8.1	1.43	141.8	0.81	1.8	75	3	129	123	portal hypertension	11	no	13	6	no treatment	no	yes	no
753	no	71	male	2011-01-12	yes	2	yes	no	no	HCV	237	13	11.6	1.01	136	2.41	2.4	80	2.8	.	.	portal hypertension	16	no	18	9	EVL	no	no	yes
754	no	41	male	2007-06-14	no	2	no	no	no	HBV	38	4	9	1.15	138.3	0.9	0.6	97	4.1	114	90	portal hypertension	7	no	8	5	no treatment	no	no	no
755	no	52	female	2010-01-27	no	2	no	no	no	NBNC	53	2.8	10.2	1.34	139	0.71	1.7	38	2.6	104	80	peptic ulcer	5	no	12	7	APC	no	no	no
756	yes	54	male	2008-04-03	yes	8	yes	no	no	HCV	104	11.4	8	1.46	130.2	1.9	2.8	45	3.1	115	97	portal hypertension	6	no	21	9	EVL	no	no	no
757	no	41	male	2007-10-22	no	6	no	no	no	HBV	45	4.5	5.1	1.59	151.8	1.2	2.6	28	2.4	107	163	portal hypertension	6	no	17	8	no treatment	no	no	no
758	no	57	female	2012-01-26	no	0	no	no	no	HCV	65	3.4	12.5	1.17	138.2	0.69	1.4	40	2.7	121	84	portal hypertension	3	no	9	7	no treatment	no	no	no
759	no	57	female	2007-07-05	no	8	yes	no	no	HCV	92	6.2	9.4	1.21	138.4	0.8	1.6	62	2.4	134	119	portal hypertension	12	no	10	9	EVL	no	yes	no
760	no	75	male	2009-01-03	yes	4	no	no	no	HCV	160	26.7	5.4	1.2	143.4	1.98	1	50	1.7	86	111	portal hypertension	13	no	15	7	no treatment	no	no	no
761	no	47	male	2007-08-03	no	4	yes	no	no	NBNC	158	15.1	10	1.34	137.6	0.9	2.8	28	3.3	86	115	portal hypertension	9	no	14	8	EVL	no	no	no
762	no	81	female	2013-04-10	no	2	yes	no	no	HCV	61	4.3	7.9	1.11	134.3	1.07	0.7	16	2.3	.	.	portal hypertension	5	no	8	9	EVL	no	no	yes
763	no	43	male	2007-11-09	no	0	no	no	no	HBV	34	3.4	12.7	1.16	138.6	1.3	1.4	82	2.9	175	129	portal hypertension	4	no	12	6	EVL	no	no	no
764	no	66	male	2007-12-24	yes	6	yes	no	no	BC	119	7.4	6.7	1.47	130.5	1.2	2.7	119	2.3	98	115	portal hypertension	5	no	16	9	EVL	no	no	no
765	no	46	male	2007-08-23	no	6	yes	no	no	HBV	52	9.1	7.7	1.33	138.2	1.3	1.6	77	2.4	82	108	portal hypertension	7	no	14	8	no treatment	no	no	no
766	no	64	male	2010-04-26	yes	2	yes	no	no	HCV	173	18.6	8.9	0.99	149	5.01	1.4	76	1.9	110	96	portal hypertension	69	no	21	9	EIS	yes	no	no
767	no	70	male	2011-10-19	no	0	no	no	no	NBNC	401	15.3	12.2	1.13	140	1.03	1	21	3.2	162	102	portal hypertension	3	no	8	6	EVL	no	no	no
768	no	38	male	2007-10-23	no	2	yes	no	no	NBNC	224	10.7	1.7	1.22	134.5	0.9	1.1	50	3.3	90	137	portal hypertension	10	yes	9	7	EVL	no	no	no
769	no	72	male	2007-10-23	no	0	no	no	no	HCV	93	7.7	11.4	1.38	139.3	0.9	1.6	265	2.2	166	106	peptic ulcer	1	yes	12	7	APC	no	no	no
770	no	31	male	2008-01-05	yes	0	yes	no	no	HBV	72	3.8	10.3	1.34	136	0.9	2.1	44	3.3	.	.	portal hypertension	9	no	13	9	EVL	no	no	yes
771	no	48	male	2007-11-11	no	4	no	no	no	HCV	188	22.2	9.8	1.07	137.8	1.1	1.3	166	2.6	84	156	portal hypertension	4	no	9	7	EVL	no	no	no
772	no	44	female	2007-11-30	no	0	yes	no	no	HCV	92	9.2	8.4	1.22	139.8	0.7	1.4	24	3	133	111	portal hypertension	6	no	10	7	EVL	no	no	no
773	no	74	female	2007-12-14	no	2	yes	no	no	HCV	54	4.8	9	1.28	139	0.7	1.4	45	2.4	141	67	portal hypertension	4	no	10	9	EVL	no	no	no
774	no	76	female	2010-05-17	no	0	no	no	no	NBNC	143	7.2	10.8	0.99	134.8	0.72	1	65	3	126	87	portal hypertension	5	no	6	6	EVL	no	no	no
775	yes	60	female	2008-11-03	no	6	no	no	no	HCV	41	9.6	7.9	1.58	138.6	0.55	1.2	18	3.2	111	114	portal hypertension	6	no	12	6	EVL	no	no	no
776	no	43	male	2009-10-22	no	4	yes	no	no	HBV	73	11.5	12.8	1.64	136.2	1.34	1.9	67	2.6	185	150	portal hypertension	5	no	17	9	EVL	no	no	no
777	no	54	male	2009-02-09	yes	2	no	yes	no	HCV	85	8.2	10.7	1.12	141.8	2.24	1.6	61	2.5	138	75	portal hypertension	6	no	17	8	EVL	no	no	no
778	yes	32	male	2014-05-23	no	2	yes	no	no	HBV	115	7.2	8.7	1.67	139	1.17	1.1	51	3.4	74	170	portal hypertension	6	no	14	7	EVL	no	no	no
779	no	51	female	2011-09-10	no	2	no	no	no	HCV	66	6.4	9.4	1.22	138.3	0.63	1.1	35	3	85	115	portal hypertension	3	no	9	6	EVL	no	no	no
780	no	48	male	2008-06-18	yes	2	yes	no	no	BC	151	9.8	8.4	1.5	136.1	0.9	2.1	55	2.8	73	100	portal hypertension	9	no	14	9	no treatment	no	yes	no
781	no	65	female	2011-05-21	no	0	yes	no	no	HCV	98	5.8	9.7	1.01	131.9	1.2	0.7	33	2.7	121	142	portal hypertension	5	no	8	8	EVL	no	no	no
782	no	59	male	2011-12-26	no	0	no	no	no	NBNC	146	15.2	8.3	1.26	139.9	0.97	1.8	61	2.9	123	119	portal hypertension	4	no	11	6	EVL	no	no	no
783	no	62	male	2008-05-26	no	4	no	no	no	NBNC	130	11.5	7.9	0.98	134.5	8.74	0.8	40	3.4	151	96	portal hypertension	19	yes	20	6	EVL	no	no	no
784	yes	65	male	2013-01-28	yes	0	no	no	no	HBV	85	6.7	10.1	1.21	134	0.82	1.4	43	2.2	160	77	portal hypertension	4	no	10	7	EVL	no	yes	no
785	no	71	female	2009-10-01	yes	0	no	no	no	HCV	104	4.7	12.1	1.11	137.1	0.86	1.4	81	3	.	.	portal hypertension	4	no	9	6	EVL	no	yes	no
786	no	64	male	2009-09-21	no	4	yes	no	no	HCV	48	6.7	8.1	1.38	136.8	1.38	0.8	77	3.2	77	79	portal hypertension	8	no	13	7	EIS	no	no	no
787	no	76	male	2013-10-17	yes	4	yes	no	no	HCV	143	10.1	7.5	1.12	135	2.01	0.7	43	3.4	114	114	peptic ulcer	7	no	14	8	APC	no	no	no
788	no	39	male	2012-01-10	no	0	no	no	no	HBV	103	5	10.3	1.31	135.7	0.8	1.5	75	3.5	151	123	peptic ulcer	4	no	11	6	no treatment	no	no	no
789	yes	32	male	2014-06-30	no	6	no	no	no	BC	216	16.5	6.4	1.24	139	0.93	2.4	171	3.4	117	128	portal hypertension	4	no	12	7	no treatment	no	no	no
790	no	48	male	2008-09-03	no	6	yes	yes	no	HCV	210	16.5	10	1.47	144	1.23	1.8	30	2.8	142	160	portal hypertension	5	no	15	9	EVL	no	no	no
791	no	63	male	2008-09-18	no	0	no	no	no	HBV	110	13.3	10.4	1.29	141.2	1.04	1.4	74	2.6	78	67	portal hypertension	3	no	11	7	EIS	no	no	no
792	no	84	male	2014-04-07	no	0	no	no	no	NBNC	140	10.4	9.2	1.09	140	4.03	1	45	3.5	100	111	peptic ulcer	2	no	21	6	no treatment	no	no	no
793	no	37	male	2013-08-26	no	2	no	no	no	BC	83	13.2	8.9	1.29	135.5	0.9	3.5	63	3.3	84	135	portal hypertension	5	no	14	8	no treatment	no	no	no
794	yes	78	male	2013-01-16	yes	2	yes	no	no	HCV	77	3.7	8.2	1.19	135.6	0.91	1.4	.	2.5	118	72	portal hypertension	6	no	10	9	EIS	no	no	no
795	no	65	male	2010-08-27	no	4	yes	no	no	HCV	180	10.6	9.2	1.11	141	0.79	1.4	63	2.3	138	123	portal hypertension	7	no	9	8	no treatment	no	no	no
796	no	54	female	2011-03-02	no	3	yes	no	no	HCV	66	2.7	8.4	1.45	131.4	1.06	2.3	25	2.3	91	97	portal hypertension	4	no	14	9	EVL	no	no	no
797	no	58	female	2008-12-14	no	6	no	no	no	BC	165	14.8	5.3	1.41	137.2	0.65	0.6	27	1.8	95	125	peptic ulcer	4	no	10	7	APC	no	yes	no
798	no	37	male	2012-04-04	no	8	no	yes	no	NBNC	33	4.6	4.3	1.62	144.3	1	2.4	22	1.9	60	111	portal hypertension	8	no	15	9	EVL	no	yes	no
799	yes	60	male	2009-11-11	no	2	no	no	no	HCV	116	13.4	14.9	1.23	133.7	0.94	1.4	64	3.6	147	138	portal hypertension	4	no	10	5	EVL	no	no	no
800	no	63	female	2010-08-20	no	0	no	no	no	HCV	103	2.7	13.7	1	142.4	0.59	0.8	32	3.6	217	66	portal hypertension	2	no	6	5	no treatment	no	no	no
801	no	50	male	2011-09-06	yes	8	yes	no	no	HCV	240	12.2	3.8	1.53	140.8	1.05	2.2	40	2	77	100	portal hypertension	11	no	15	9	EVL	no	yes	yes
802	no	56	male	2009-12-12	no	0	yes	no	no	HBV	64	7.5	10	1.32	135.3	1.13	1.6	45	3.6	102	96	portal hypertension	8	no	12	7	EVL	no	no	no
803	no	57	female	2011-02-26	no	6	yes	no	no	HCV	87	3.7	8.1	1.42	135	0.66	1.2	64	2.1	107	79	peptic ulcer	5	no	11	9	APC	no	no	no
804	no	55	female	2011-10-03	yes	2	yes	no	yes	HCV	36	6.7	8.4	1.32	135.3	1.14	1.9	34	2.5	110	83	portal hypertension	4	no	13	8	no treatment	no	no	no
805	yes	32	male	2009-06-28	no	6	yes	no	no	BC	35	3.7	8.4	1.34	138.7	0.93	1.1	33	2.7	68	73	portal hypertension	9	yes	10	9	EIS	no	yes	no
806	no	77	male	2014-06-04	no	4	no	no	no	NBNC	106	5.7	7.1	0.98	138	1.7	0.8	39	4.1	.	.	portal hypertension	15	no	12	5	EVL	no	no	no
807	no	82	female	2009-04-27	no	2	no	no	no	NBNC	128	7.6	9.4	1.11	143.6	0.92	1.3	32	3.5	120	67	portal hypertension	5	no	9	6	no treatment	no	no	no
808	no	72	male	2009-08-31	yes	6	yes	no	no	HCV	110	12.4	8.9	1.39	133.7	1.17	1	68	2.9	73	101	portal hypertension	9	no	12	7	EVL	no	no	no
809	no	82	male	2009-07-16	yes	6	no	no	no	NBNC	129	11.6	9.2	1.3	147.1	2.89	1.5	772	2.8	79	85	portal hypertension	4	no	21	6	EVL	no	no	no
810	no	33	male	2013-02-10	no	0	no	no	no	HBV	115	13.2	11.6	1.14	136.8	0.84	1	40	3.5	124	95	portal hypertension	3	no	8	6	EVL	no	no	no
811	no	72	female	2011-12-12	yes	4	no	no	no	HCV	80	11.7	8	1.48	133.7	2.15	1.9	37	2.5	147	64	peptic ulcer	5	no	21	7	APC	no	no	no
812	no	45	male	2012-05-23	no	6	yes	no	no	NBNC	170	16.5	9	1.46	139	1	1.6	23	2.3	103	133	portal hypertension	4	no	12	9	EVL	no	yes	no
813	no	42	male	2009-07-21	no	2	yes	no	no	HBV	131	6.4	12.3	1.37	132.7	0.75	1.9	22	2.2	109	81	portal hypertension	3	no	12	8	EVL	no	no	no
814	no	55	male	2010-11-06	no	2	yes	no	no	HBV	90	8	9.4	1.58	140.5	0.77	3.6	23	3	120	133	peptic ulcer	5	no	16	9	no treatment	no	no	no
815	no	50	male	2011-08-19	no	0	no	no	no	NBNC	67	7.6	14.1	1.44	135.8	0.44	8.2	78	2.9	192	121	portal hypertension	4	no	18	8	no treatment	no	no	no
816	no	36	male	2010-09-11	no	2	no	no	no	NBNC	197	12.9	8.1	1.13	134.6	1.11	2.1	45	2.5	170	131	peptic ulcer	5	no	12	8	APC	no	no	no
817	no	53	male	2012-03-14	no	3	no	no	no	HCV	95	5.4	7.2	1.52	137.9	2.22	1.6	22	2.8	140	88	portal hypertension	4	no	21	6	EVL	no	no	no
818	no	56	male	2011-09-13	no	4	no	no	no	NBNC	91	4	7	1.25	134.6	0.63	3.2	52	1.8	154	98	portal hypertension	4	no	13	9	EVL	no	no	no
819	no	73	male	2013-02-27	no	4	yes	no	no	HCV	71	7.3	8.1	1.38	137.9	1.62	1.1	49	2.4	95	79	portal hypertension	6	no	15	8	EVL	no	no	no
820	no	68	male	2011-09-20	no	0	yes	no	no	HBV	70	3.2	10.4	1.23	137.9	0.6	1.8	24	2.9	122	94	portal hypertension	3	no	11	7	EVL	no	no	no
821	no	68	male	2010-02-12	no	0	no	no	no	HCV	111	3.7	12.2	1.23	146.1	0.72	1	29	2.8	159	90	portal hypertension	5	no	9	6	EVL	no	no	no
822	no	48	male	2014-01-19	no	4	no	no	no	HCV	92	8.4	5.6	1.34	137	1.24	1.4	32	2.7	91	125	portal hypertension	4	no	13	7	EVL	no	yes	no
823	no	61	male	2011-08-15	yes	2	no	no	no	HBV	116	1.2	7.3	1.27	133.7	1.07	2	84	3.5	122	115	portal hypertension	4	no	12	7	no treatment	no	no	no
824	yes	38	male	2011-01-17	yes	2	no	no	no	HBV	99	5.5	10.3	1.41	141	0.6	1.7	42	2.7	124	100	peptic ulcer	5	no	12	7	EIS	no	yes	no
825	no	43	male	2014-08-18	no	6	yes	no	no	NBNC	162	9.7	7.3	1.3	141	1.35	2.4	19	2.8	61	114	portal hypertension	5	no	16	8	EVL	no	yes	no
826	yes	63	male	2012-01-03	no	0	yes	no	no	NBNC	73	8.4	9.8	1.67	144.5	0.86	2.9	82	2.2	.	135	peptic ulcer	53	yes	16	9	no treatment	yes	no	no
827	no	76	male	2010-07-08	yes	2	yes	no	no	HCV	138	7.7	9.4	1.17	135.7	1.23	1.6	81	3.3	142	112	portal hypertension	7	no	12	7	EVL	no	no	no
828	no	69	male	2009-07-17	yes	0	no	no	no	HCV	78	4.7	9.6	1.4	143	1.1	1.3	146	3.2	221	66	portal hypertension	6	no	12	6	EVL	no	no	no
829	no	59	male	2009-11-20	no	4	no	no	no	HCV	84	15.4	11	1.29	136.1	0.88	1.5	47	3.5	125	84	portal hypertension	5	no	11	6	EIS	no	yes	no
830	no	61	male	2013-09-02	no	4	yes	no	no	NBNC	195	9.1	5.1	1.15	137	1.14	0.9	32	2.7	119	100	peptic ulcer	4	no	9	9	APC	no	no	no
831	yes	49	male	2010-03-01	no	6	no	no	no	NBNC	202	19	9.8	1.56	141.2	2.15	1.5	68	3.5	79	118	portal hypertension	11	no	20	6	no treatment	no	no	no
832	no	40	male	2010-03-18	no	4	yes	no	no	HBV	144	13.2	6.7	1.44	136.2	0.94	1.5	27	2.8	109	84	portal hypertension	8	no	12	8	EVL	no	no	no
833	no	44	male	2010-09-14	no	4	yes	no	no	HCV	68	7.2	6	1.3	138.8	1.01	2	56	2.8	137	126	portal hypertension	5	no	12	8	EVL	no	no	no
834	no	28	female	2010-05-23	no	6	yes	no	no	NBNC	203	21.1	6	1.38	131.6	0.8	2.7	53	1.9	93	140	portal hypertension	5	no	14	9	EVL	no	no	no
835	yes	46	male	2010-04-17	no	12	no	no	no	HBV	88	12.7	4.1	1.6	137	0.89	1.8	35	2.5	102	115	portal hypertension	5	no	14	7	EVL	no	no	no
836	no	53	male	2010-05-12	yes	0	yes	no	no	HCV	177	10.9	10.1	1.22	143.5	0.97	1.2	38	2.5	118	129	portal hypertension	8	no	9	8	EIS	no	no	no
837	no	60	male	2010-09-06	no	2	no	no	no	NBNC	111	5.4	6.6	1.32	141.8	1.51	1.3	23	2.3	147	66	peptic ulcer	3	no	14	7	APC	no	no	no
838	yes	47	male	2010-09-16	no	4	no	no	no	NBNC	90	5.1	7.8	1.21	134.3	0.67	0.9	27	2.5	85	84	portal hypertension	2	no	9	7	no treatment	no	no	yes
839	no	51	female	2010-11-29	no	2	no	no	no	BC	46	2.6	10.6	1.29	141	0.56	3.1	56	3.7	138	71	portal hypertension	6	no	14	7	no treatment	no	no	no
840	no	71	female	2011-04-26	no	0	no	no	no	HCV	290	6.1	10.8	0.98	133.3	0.67	1	40	2.1	145	75	portal hypertension	6	no	6	7	no treatment	no	no	no
841	no	51	male	2011-05-29	no	2	yes	no	no	NBNC	89	4.9	8.9	1.5	138.5	1.4	2	16	3.5	111	76	portal hypertension	4	no	17	8	EIS	no	no	no
842	no	77	male	2011-06-02	no	2	yes	no	no	HCV	97	4.2	8.9	1.22	136.7	1.01	1.4	86	2.7	90	93	portal hypertension	4	no	10	9	EVL	no	no	no
843	no	48	male	2011-07-11	no	2	no	no	no	HBV	135	10.8	7.2	1.36	139.6	0.96	2.9	27	3.1	103	80	portal hypertension	5	no	14	7	no treatment	no	no	no
844	no	46	male	2011-07-13	yes	0	yes	no	no	HBV	200	6.1	10.1	1.26	135.7	0.92	2	55	2.9	149	117	portal hypertension	13	no	12	8	EVL	no	no	no
845	no	40	male	2011-07-21	no	6	no	no	no	NBNC	165	20.8	6	1.4	137	1.16	1.9	50	2.7	97	140	portal hypertension	4	no	14	7	EVL	no	no	no
846	no	90	male	2014-11-04	yes	2	no	no	no	HCV	72	2.8	8.1	1.11	138	1.1	1.5	60	2.9	.	.	portal hypertension	6	no	10	6	APC	no	no	no
847	no	49	male	2013-06-08	no	2	no	no	no	HCV	76	4.2	8.1	1.2	132.7	0.96	1.1	39	3.5	111	86	portal hypertension	5	no	9	6	EVL	no	no	no
848	no	48	male	2012-12-17	no	6	yes	no	no	HBV	38	6.8	6.2	1.3	135.3	1.9	1.1	41	3.5	101	106	peptic ulcer	4	no	16	8	no treatment	no	no	no
849	yes	48	male	2011-12-20	no	2	yes	no	no	NBNC	116	15.8	10.2	1.35	137.5	1.18	0.9	60	3.2	95	98	portal hypertension	7	no	11	7	EVL	no	no	no
850	yes	50	male	2012-02-02	no	4	no	no	no	BC	156	11.2	8.1	1.23	139.7	0.76	0.6	42	2.7	90	90	portal hypertension	4	no	9	7	no treatment	no	no	no
851	yes	47	male	2012-02-17	no	4	no	no	no	HBV	51	6.8	8.2	1.47	135.1	0.6	2.7	24	2.8	155	125	portal hypertension	5	no	14	7	EIS	no	no	no
852	yes	47	male	2010-02-21	no	2	no	yes	no	HBV	58	9.6	11.6	1.46	145.7	1.01	1.8	66	3.6	93	109	peptic ulcer	4	no	13	6	no treatment	no	no	no
853	no	70	female	2012-08-20	no	2	yes	no	no	HCV	78	4.7	9.6	1.2	137.5	1.68	2.3	57	2.9	190	108	portal hypertension	3	no	17	9	EVL	no	no	no
854	yes	53	male	2012-06-25	no	4	yes	no	no	NBNC	180	9.4	7.4	1.15	135.1	1.1	1.1	16	3	138	116	portal hypertension	4	no	9	7	EVL	no	no	no
855	no	60	male	2012-03-24	yes	2	yes	no	no	HBV	182	4.8	10.4	1.15	125.1	1.42	2.9	60	2.8	151	123	portal hypertension	11	no	15	9	EVL	no	yes	no
856	no	78	female	2012-08-27	yes	4	no	no	no	BC	135	5.4	8.2	1.24	134.8	0.67	0.9	36	3.1	125	123	portal hypertension	7	no	9	6	EVL	no	no	no
857	yes	83	male	2013-10-19	yes	0	yes	no	no	HCV	69	4.6	9	1.31	141	1.42	2.2	28	2.5	96	96	portal hypertension	1	no	16	9	no treatment	no	no	no
858	no	73	female	2012-02-20	yes	6	yes	no	no	HCV	78	10.1	7.8	1.33	132.7	0.89	2.5	44	2.5	92	101	portal hypertension	1	no	13	9	EVL	no	no	no
859	no	76	male	2011-01-19	yes	6	yes	yes	no	HCV	152	9.5	8.8	1.32	136.7	0.98	1.5	215	1.8	142	117	portal hypertension	42	yes	11	9	EIS	no	yes	yes
860	no	59	male	2011-06-03	yes	0	yes	no	no	HCV	117	6.4	9.8	1.05	133.7	1.1	1.4	87	3.5	113	114	portal hypertension	4	no	9	8	EVL	no	no	no
861	yes	44	male	2011-03-25	no	6	yes	no	no	NBNC	319	12.5	5.6	1.67	129.2	1.26	2.6	37	2	108	133	portal hypertension	5	no	18	9	EVL	no	no	no
862	no	68	male	2013-10-17	no	0	no	no	no	BC	100	6.2	8.5	1.12	138	1.08	0.9	64	3	117	70	peptic ulcer	6	no	8	6	APC	no	no	no
863	no	48	male	2013-05-09	no	5	no	no	no	BC	154	7.5	8.4	1	129	0.91	1.1	19	2.7	108	105	peptic ulcer	7	no	7	6	APC	no	no	no
864	yes	67	male	2014-01-11	yes	3	yes	no	no	HCV	154	17.8	10.5	1.07	141	1.69	1.1	88	3.6	126	103	portal hypertension	8	no	13	7	EVL	no	no	no
865	yes	52	male	2011-09-02	no	2	no	no	no	HCV	128	12.1	7.7	1.16	128.1	0.95	2.5	72	2.9	108	126	portal hypertension	8	yes	12	7	EIS	no	no	no
866	yes	57	male	2013-01-07	yes	8	no	no	no	HCV	66	5.9	10.7	1.44	140.4	0.89	2.4	50	3.1	116	98	portal hypertension	9	yes	14	7	APC	no	no	no
867	no	70	male	2011-06-20	yes	2	yes	no	no	HCV	140	8.1	9.3	1.14	140.7	1.49	1.9	48	2.3	150	77	portal hypertension	10	no	14	8	no treatment	no	yes	no
868	no	50	male	2012-01-26	no	4	no	no	no	HBV	134	14.6	8.7	1.19	142	1.54	1.3	40	2.7	113	96	portal hypertension	3	no	14	7	no treatment	no	no	no
869	no	47	male	2014-06-09	no	0	no	no	no	BC	51	5.9	12.7	1.1	137	1.03	2.4	82	3	120	87	portal hypertension	4	no	11	7	no treatment	no	no	no
870	no	70	female	2013-05-07	no	2	no	no	no	NBNC	133	12.2	8.7	1.11	136.3	0.78	0.8	43	3.5	149	108	portal hypertension	3	no	8	6	no treatment	no	no	no
871	no	74	male	2013-07-01	no	3	no	no	no	HCV	51	3.3	9.6	1.35	139	0.8	3.4	22	2.5	142	66	peptic ulcer	6	no	14	9	APC	no	no	no
872	no	49	male	2012-10-06	yes	2	yes	no	no	HBV	167	7.8	11	1.12	137.3	0.82	1.5	206	3.2	127	119	portal hypertension	8	no	9	7	EVL	no	no	no
873	no	43	male	2014-03-10	no	0	no	no	no	NBNC	179	6.9	14	0.99	131	2.03	4.1	146	4.9	99	145	portal hypertension	3	no	19	7	EVL	no	no	no
874	no	65	male	2012-08-24	yes	2	no	no	no	BC	82	7.1	8.5	1.03	132.3	0.7	1.9	61	3.5	89	123	portal hypertension	4	no	9	6	EVL	no	no	no
875	no	32	male	2014-01-02	no	0	yes	no	no	NBNC	46	3.6	9.1	1.36	138	0.6	4.7	40	3.4	147	114	portal hypertension	3	no	16	9	no treatment	no	no	no
876	no	50	female	2013-06-06	yes	0	yes	no	no	HBV	117	11.6	10.6	1.15	134.9	0.39	2.2	123	3.1	102	102	portal hypertension	8	no	11	8	no treatment	no	no	no
877	yes	51	female	2013-09-17	no	0	no	no	no	HCV	129	13	10.2	1.14	136	0.84	1.1	49	3	142	115	portal hypertension	7	no	8	6	EVL	no	no	no
878	no	48	male	2012-07-21	no	2	no	yes	no	NBNC	82	8.2	8.6	1.28	138	0.79	0.9	59	2.6	108	115	portal hypertension	5	no	9	8	no treatment	no	no	no
879	no	48	male	2014-03-10	no	2	no	no	no	NBNC	32	4.7	11.9	1.31	138	1.07	6	51	4	105	148	portal hypertension	3	no	17	7	EVL	no	no	no
880	no	49	male	2013-01-21	no	0	yes	no	no	NBNC	125	13.3	10.6	1.32	139.7	0.94	1.9	61	2.5	136	131	portal hypertension	4	no	12	8	EVL	no	no	no
881	no	67	male	2013-02-12	no	6	no	no	no	HCV	70	8.5	7.4	1.2	137.6	0.95	0.9	44	2.4	94	89	portal hypertension	4	no	8	7	EIS	no	no	no
882	no	72	male	2013-04-30	yes	2	yes	no	no	NBNC	277	17.3	6.8	1.08	134.4	1.02	1.3	35	3	132	108	portal hypertension	5	no	8	7	EIS	no	no	no
883	yes	43	male	2013-06-01	no	4	yes	no	no	NBNC	62	8.7	6.8	1.66	139	1.64	2.8	47	2.4	87	103	portal hypertension	6	no	21	9	EVL	no	no	no
884	yes	43	male	2013-07-03	no	10	no	no	no	NBNC	125	11.5	5.3	1.44	140	6.63	2.7	16	2.6	64	118	peptic ulcer	1	yes	28	8	APC	no	no	yes
885	no	65	female	2013-10-28	no	2	no	no	no	HCV	123	6.3	11.3	1.17	137	0.53	1	54	3.5	156	104	portal hypertension	2	no	8	6	no treatment	no	no	no
886	no	77	male	2013-11-29	no	2	no	no	no	NBNC	100	13.2	14.1	1.2	138	1.09	3.3	45	3.6	86	135	portal hypertension	5	no	14	7	EVL	no	no	no
887	yes	46	male	2014-01-06	no	6	yes	no	no	NBNC	272	23.1	4.6	1.61	139	1.03	1.6	20	2.7	116	103	portal hypertension	4	no	14	9	no treatment	no	no	no
888	yes	55	male	2014-02-01	no	4	no	no	no	HBV	159	7.7	9	1.16	137	1.01	0.8	30	3	79	82	portal hypertension	5	no	8	6	EIS	no	no	no
889	no	50	male	2014-02-01	no	4	no	no	no	NBNC	110	8.2	3.9	1.47	136	0.95	1.2	15	2.7	109	106	portal hypertension	5	no	11	7	no treatment	no	no	no
890	yes	37	male	2014-02-04	no	2	no	no	no	HBV	104	15.4	8.8	1.28	139	1.28	0.7	26	2.7	129	109	portal hypertension	4	no	12	7	EVL	no	no	no
891	yes	46	male	2014-04-13	yes	4	yes	no	no	HBV	147	6.4	7.8	1.16	137	0.67	1.4	20	3	115	106	portal hypertension	11	no	9	8	EVL	no	yes	no
892	no	65	male	2014-03-03	yes	0	yes	no	no	HBV	74	3.7	10.7	1.01	135	0.76	0.7	20	3.1	152	67	peptic ulcer	4	no	7	8	no treatment	no	no	no
893	no	48	male	2014-09-05	no	2	no	no	no	NBNC	65	10.5	9.3	1.23	136	1.37	2.2	32	3	118	158	portal hypertension	5	no	15	7	no treatment	no	no	no
894	yes	56	female	2014-05-05	yes	0	yes	no	no	HBV	281	10	13.1	1.18	132	0.69	2.5	39	2.9	130	106	portal hypertension	29	no	12	9	EVL	no	no	yes
895	no	68	male	2014-08-27	no	2	no	no	no	HCV	58	8.2	12.3	1.18	139	1.97	1.4	34	3.5	147	105	portal hypertension	3	no	16	6	EVL	no	no	no
896	no	43	male	2011-06-23	no	2	yes	no	no	NBNC	78	5.8	10.9	1.28	140	0.74	1.6	24	3.4	150	115	portal hypertension	3	no	11	7	EVL	no	no	no
897	no	36	male	2011-10-11	yes	0	no	no	no	NBNC	177	5.4	14.1	1.15	138.3	1.08	2.5	50	3	137	68	peptic ulcer	9	no	12	7	APC	no	no	no
898	no	47	male	2013-07-16	no	4	no	no	no	NBNC	232	13.7	9.4	1.3	135	1.32	2.5	22	2.6	104	102	portal hypertension	11	no	15	8	EVL	no	no	no
899	no	68	male	2012-10-09	yes	4	yes	no	no	HCV	126	11.6	6.5	1.41	136.5	0.88	1.2	13	1.7	92	95	peptic ulcer	5	no	11	9	APC	no	no	no
900	no	46	male	2010-05-10	yes	4	no	no	no	NBNC	287	5.4	9.8	1.07	139.7	1.03	1	32	3.5	100	126	portal hypertension	6	no	7	6	EVL	no	no	no
901	no	60	female	2010-03-26	no	4	yes	no	no	HBV	54	8.1	8.4	1.43	135.8	1.3	0.7	43	3.5	112	80	portal hypertension	4	no	13	7	EVL	no	no	no
902	no	53	male	2010-04-19	no	2	no	no	no	HBV	47	3.8	14	1.08	129	0.85	1.4	35	3.3	131	123	portal hypertension	5	no	9	6	EVL	no	no	no
903	no	70	male	2010-11-03	no	4	no	no	no	NBNC	166	7.3	9.1	1.19	139.5	1.79	1.8	25	3	114	125	portal hypertension	7	no	16	6	EVL	no	no	no
904	yes	54	male	2013-05-10	no	0	yes	no	no	HCV	120	7.2	10.2	0.99	138.3	1.23	0.9	62	3.3	85	89	portal hypertension	9	no	8	8	EVL	no	no	no
905	no	75	male	2011-05-13	yes	6	no	no	no	HCV	132	7.5	6.8	1.2	137.2	1.66	1.4	160	2.2	94	98	portal hypertension	6	no	15	7	EVL	no	no	no
906	no	39	male	2011-11-30	no	2	no	no	no	NBNC	75	7.8	10.2	1.3	139.8	0.83	3	42	2.3	94	98	portal hypertension	3	no	14	8	EVL	no	no	no
907	no	38	male	2014-03-26	no	4	yes	no	no	HBV	187	16.4	8.7	1.41	137	0.94	2.2	18	3.2	65	95	portal hypertension	6	no	13	8	EIS	no	no	no
908	no	56	male	2013-11-20	no	2	yes	no	no	NBNC	81	5.7	11	1.23	136	0.65	5.4	51	3.1	113	112	portal hypertension	5	yes	15	9	EVL	no	no	no
909	yes	57	male	2011-12-28	yes	4	yes	no	no	HBV	224	16.3	10.3	1.5	137.4	0.84	2.3	50	2.9	82	115	portal hypertension	11	no	14	9	EVL	no	no	no
910	no	45	male	2012-07-15	no	0	no	no	no	NBNC	124	6.5	13.1	1.15	128.9	0.83	0.7	41	3.6	122	120	peptic ulcer	4	no	8	5	EVL	no	no	no
911	yes	47	male	2014-11-01	yes	6	yes	no	no	HBV	448	9.3	16	1.32	136	1.41	6.1	42	3.8	149	108	portal hypertension	11	yes	20	9	EIS	no	no	yes
912	no	30	male	2007-02-22	no	4	no	no	no	NBNC	195	9.9	10.6	1.08	132.2	1.2	1.9	122	3.5	98	160	peptic ulcer	4	no	11	6	EVL	no	no	no
913	yes	48	male	2010-01-10	no	6	yes	no	no	HBV	180	12.2	6.1	1.33	136.6	1.15	1.7	23	2.7	79	137	portal hypertension	11	no	13	8	EVL	no	no	no
